# Supplementary material for: Psychological insight into corruption: construction and validation of the Corrupt Intention Scale (CIS)
Source: Psicol Reflex Crit. 2025 May 20;38:15. doi: 10.1186/s41155-025-00352-3 (PMC12092907; doi:10.1186/s41155-025-00352-3)
Supplement: Supplementary file 1 — Supplementary Material 1. [file 41155_2025_352_MOESM1_ESM.csv]

1. Sexo*	2. Edad	3. Lugar de nacimiento	4. Departamento y provincia de residencia	5. Grado de instrucción	6. Estado civil	Ocupación	8. Sector laboral	9. Con quien vive	10. Autoidentificación etnica	11. Religión	12. Pertenencia a partido politico	C1	C2	C3	C4	C5	C6	C7	C8	C9	C10	C11	C12	C13	C14	C15	C16	C17	C18	C19	C20	C21	C22	C23	C24	C25	C26	C27	C28	C29	C30	C31	C32	C33	C34	C35	C36	C37	C38
1	70	Peru	Amazonas	Superior universitaria	Casado/a	Jubilado/a	Público	Pareja	Blanco	Catolica	No	2	4	5	4	2	1	1	1	1	1	1	4	4	1	5	5	5	5	5	5	5	5	4	2	5	5	1	5	2	5	1	1	1	1	2	2	2	2
1	18	Challhuahuacho	Apurimac	Superior universitaria	Soltero/a	Estudiante	Ninguno	Solo/a	Quechua	Agnostico / Ateo	Sí	2	4	1	4	3	2	4	1	3	4	1	1	3	3	4	4	4	4	3	4	2	4	3	2	2	4	4	2	1	2	2	3	2	1	2	4	2	3
2	18	pataypampa	Apurimac	Superior universitaria	Soltero/a	Estudiante	Ninguno	Padres y/o hermanos/as	Mestizo	Cristiano Evangelica	No	4	5	4	3	4	2	3	2	2	3	3	5	5	2	3	4	4	4	3	5	4	5	4	3	3	4	3	4	4	3	4	4	3	2	3	4	3	4
1	19	Haquira	Apurimac	Secundaria	Soltero/a	Estudiante	Ninguno	Solo/a	Quechua	Otras religiones	No	4	1	1	4	2	1	1	1	1	2	1	1	4	2	3	4	4	4	2	4	4	1	1	1	1	4	1	1	1	2	1	1	2	1	3	1	1	1
1	19	haquira apurimac	Apurimac	Superior universitaria	Soltero/a	Estudiante	Ninguno	Solo/a	Quechua	Otras religiones	No	4	5	2	5	2	4	3	4	3	4	3	4	3	5	4	3	3	5	4	3	3	4	4	4	4	3	4	4	4	5	4	4	5	3	4	5	4	5
2	20	Abancay	Apurimac	Superior universitaria	Soltero/a	Estudiante	Ninguno	Solo/a	No sabe	Catolica	No	3	4	3	5	2	4	2	1	2	3	3	2	4	5	2	2	4	4	4	4	4	4	3	3	4	4	4	4	3	4	2	2	2	2	2	3	2	3
1	21	San Sebastián -Cusco-Cusco	Arequipa	Superior universitaria	Soltero/a	Estudiante	Ninguno	Padres y/o hermanos/as	Mestizo	Catolica	No	1	3	2	2	2	4	3	1	1	3	1	3	4	3	3	4	4	4	4	2	3	3	2	2	4	5	5	5	3	5	1	1	3	2	3	3	3	3
1	57	Machahuay	Arequipa	Superior universitaria	Casado/a	Trabajador dependiente	Público	Pareja	Mestizo	Catolica	No	2	2	5	2	2	2	2	2	4	2	2	2	2	2	4	4	4	4	4	4	4	4	4	4	4	4	4	4	4	4	4	4	4	4	4	4	4	4
1	22	Bellavista-Callao	Callao	Superior universitaria	Soltero/a	Estudiante	Ninguno	Padres y/o hermanos/as	Mestizo	Catolica	No	4	4	3	3	4	3	4	2	2	4	3	5	3	3	4	5	4	5	4	5	4	3	4	3	4	4	3	5	4	4	3	3	3	3	4	4	4	4
1	40	Callao	Callao	Superior universitaria	Conviviente	Trabajador dependiente	Privado	Pareja e hijos/as	Mestizo	Catolica	No	1	4	1	4	1	5	3	5	1	4	1	5	4	1	5	5	5	5	5	5	5	5	1	1	5	5	4	5	1	1	3	3	1	1	1	5	1	1
1	44	Callao	Callao	Secundaria	Casado/a	Trabajador dependiente	Privado	Pareja	Afroperuano	Otras religiones	No	4	5	2	3	4	1	1	1	1	1	1	2	1	1	2	5	5	4	4	5	3	3	3	3	4	5	4	4	3	3	3	3	3	3	3	3	2	2
1	50	Bellavista	Callao	Superior universitaria	Casado/a	Trabajador dependiente	Público	Pareja e hijos/as	Mestizo	Otras religiones	No	3	4	2	2	2	3	3	1	4	4	4	2	2	2	3	4	4	4	4	4	4	4	3	2	3	3	3	3	2	3	2	2	2	2	4	4	4	3
1	64	Callao	Callao	Superior técnica	Divorciado/a	Jubilado/a	Ninguno	Pareja e hijos/as	No sabe	Catolica	No	2	5	2	4	2	2	2	2	2	4	2	4	4	2	4	4	4	4	4	4	4	4	2	2	4	4	4	4	4	4	4	4	2	2	2	4	4	4
2	22	Cusco	Cuaco	Secundaria	Conviviente	Estudiante	Ninguno	Pareja e hijos/as	Mestizo	Cristiano Evangelica	No	2	4	3	2	3	2	2	1	1	3	1	3	3	2	2	4	4	5	4	5	3	4	2	3	4	4	4	4	3	5	2	2	1	2	3	4	3	3
1	18	provincia de paucartambo distrito de colquepata centro poblado tocra	Cusco	Superior universitaria	Soltero/a	Estudiante	Público	Padres y/o hermanos/as	Quechua	Cristiano Evangelica	No	1	4	3	3	4	4	4	2	2	1	1	4	3	4	4	4	4	4	4	5	4	4	4	2	4	4	2	4	4	4	1	1	1	1	4	4	4	4
1	18	Cusco	Cusco	Superior universitaria	Soltero/a	Estudiante	Ninguno	Padres y/o hermanos/as	Quechua	Catolica	No	5	4	1	2	5	5	2	2	2	2	1	4	2	1	4	5	5	4	3	4	4	4	4	5	3	5	1	5	3	4	5	5	1	5	5	5	5	5
1	18	Cusco	Cusco	Superior universitaria	Soltero/a	Estudiante	Ninguno	Padres y/o hermanos/as	No sabe	Agnostico / Ateo	No	3	3	3	4	3	3	3	2	2	3	2	3	3	2	3	4	4	3	3	3	4	4	4	3	4	3	3	4	4	4	4	3	3	3	3	3	3	3
1	18	Cusco	Cusco	Superior universitaria	Soltero/a	Estudiante	Ninguno	Padres y/o hermanos/as	Mestizo	Agnostico / Ateo	No	2	3	3	4	3	4	4	1	1	3	1	4	4	4	3	3	2	2	4	3	5	5	4	3	3	2	4	4	4	3	4	4	3	4	4	4	4	5
1	18	Cusco	Cusco	Superior universitaria	Soltero/a	Estudiante	Ninguno	Padres y/o hermanos/as	No sabe	Catolica	No	3	3	2	4	2	3	3	2	1	2	3	1	3	2	4	4	4	3	2	5	3	2	2	3	4	5	3	4	3	4	2	2	1	3	3	3	3	3
1	18	Cusco	Cusco	Secundaria	Soltero/a	Estudiante	Ninguno	Padres y/o hermanos/as	Mestizo	Catolica	No	3	2	2	4	2	3	3	1	1	4	1	4	4	2	4	4	4	4	4	5	5	4	3	3	4	4	2	4	4	2	4	4	2	1	1	1	1	1
1	18	Cusco	Cusco	Superior universitaria	Soltero/a	Estudiante	Ninguno	Padres y/o hermanos/as	No sabe	Catolica	No	3	3	3	3	3	3	3	3	3	3	3	3	3	3	3	3	3	3	3	3	3	3	3	3	3	3	3	3	3	3	3	3	3	3	3	3	3	3
1	18	Cusco	Cusco	Superior universitaria	Soltero/a	Estudiante	Ninguno	Padres y/o hermanos/as	No sabe	Catolica	No	3	3	2	4	3	4	4	2	2	4	2	2	2	2	4	4	4	5	5	5	4	2	4	4	4	4	3	5	4	5	2	2	2	3	4	4	4	4
2	18	Cusco	Cusco	Superior universitaria	Soltero/a	Estudiante	Ninguno	Solo/a	Mestizo	Agnostico / Ateo	No	3	3	3	3	3	3	3	3	3	3	3	3	3	3	3	3	3	3	3	3	3	3	3	3	3	3	3	3	3	3	3	3	3	3	3	3	3	3
2	18	quehue	Cusco	Superior universitaria	Soltero/a	Estudiante	Ninguno	Padres y/o hermanos/as	Quechua	Catolica	No	3	4	3	5	5	2	3	1	3	4	4	3	3	5	3	4	4	3	2	4	3	1	4	4	3	4	4	4	4	2	2	4	3	4	3	2	2	3
1	18	Cusco	Cusco	Secundaria	Soltero/a	Estudiante	Ninguno	Solo/a	Quechua	Agnostico / Ateo	No	4	4	3	5	1	3	2	3	2	3	1	4	3	4	3	3	2	4	2	2	4	2	2	4	2	2	1	4	2	3	4	2	2	2	3	5	2	2
2	18	Cusco	Cusco	Superior universitaria	Soltero/a	Estudiante	Ninguno	Padres y/o hermanos/as	Quechua	Catolica	No	3	4	2	4	4	1	1	1	1	1	1	3	4	2	4	5	5	5	5	5	4	5	4	3	5	5	1	5	1	5	3	3	2	3	3	2	2	2
1	18	Cusco	Cusco	Superior universitaria	Soltero/a	Estudiante	Privado	Padres y/o hermanos/as	No sabe	Catolica	No	2	4	1	3	3	2	1	3	4	3	4	3	3	3	3	4	4	3	3	4	3	3	3	4	4	4	3	3	4	4	4	4	3	4	4	4	4	3
2	18	Cusco	Cusco	Superior universitaria	Soltero/a	Estudiante	Ninguno	Padres y/o hermanos/as	Blanco	Catolica	No	1	1	2	2	3	2	1	1	3	2	2	1	2	2	2	2	1	1	2	1	1	1	2	2	1	2	1	1	1	1	2	2	1	2	1	1	2	2
2	18	Cusco	Cusco	Secundaria	Soltero/a	Estudiante	Ninguno	Padres y/o hermanos/as	Mestizo	Otras religiones	No	3	4	3	4	3	4	4	2	4	4	2	2	2	3	2	4	4	4	2	4	4	4	4	3	4	3	3	4	4	3	2	2	4	3	3	4	4	4
1	18	Cusco	Cusco	Superior universitaria	Soltero/a	Estudiante	Privado	Padres y/o hermanos/as	Mestizo	Catolica	No	2	5	2	4	4	3	2	2	4	4	2	3	4	4	4	4	4	4	4	4	4	2	4	2	4	4	2	4	4	4	4	4	4	4	4	4	4	4
2	19	Cusco	Cusco	Superior universitaria	Soltero/a	Estudiante	Ninguno	Padres y/o hermanos/as	Mestizo	Catolica	No	3	4	2	2	2	4	2	1	1	2	1	3	3	2	4	4	5	5	5	4	3	3	3	4	4	5	5	4	3	4	2	2	2	2	2	2	2	3
1	19	Cusco	Cusco	Superior universitaria	Soltero/a	Estudiante	Ninguno	Padres y/o hermanos/as	No sabe	Catolica	No	5	3	1	4	3	4	1	1	1	4	1	5	3	1	4	5	4	4	5	4	5	5	3	4	4	4	4	5	3	5	4	4	1	1	1	1	1	3
1	19	Cusco	Cusco	Superior universitaria	Soltero/a	Estudiante	Ninguno	Padres y/o hermanos/as	Quechua	Catolica	No	1	2	2	2	2	2	2	2	2	2	2	2	2	2	2	2	2	2	2	2	2	2	2	2	2	2	2	2	2	2	2	2	2	2	2	2	2	2
1	19	URUBANBA	Cusco	Superior universitaria	Soltero/a	Estudiante	Ninguno	Padres y/o hermanos/as	Quechua	Catolica	No	5	3	2	2	3	1	3	1	2	4	4	3	4	4	5	4	4	4	5	5	3	4	2	4	4	4	5	5	4	4	4	4	5	2	2	1	4	1
1	19	CUSCO	Cusco	Superior universitaria	Soltero/a	Estudiante	Ninguno	Padres y/o hermanos/as	Mestizo	Catolica	No	4	4	2	2	2	2	2	1	4	3	1	4	2	1	4	4	4	4	2	4	2	1	2	2	4	4	2	5	2	5	2	2	5	4	4	4	4	3
1	19	Marcapata	Cusco	Superior universitaria	Soltero/a	Estudiante	Ninguno	Padres y/o hermanos/as	Mestizo	Catolica	No	3	4	2	2	3	3	1	2	2	4	3	4	3	3	2	2	2	2	4	2	3	4	4	5	4	5	5	5	4	4	3	3	5	4	4	3	4	5
1	19	Chumbivilcas	Cusco	Superior universitaria	Soltero/a	Estudiante	Público	Padres y/o hermanos/as	Quechua	Catolica	No	3	4	1	3	3	1	1	1	1	2	1	1	3	1	5	4	2	4	3	4	1	1	2	2	4	3	5	4	4	4	2	3	1	2	5	2	2	1
1	19	Cusco	Cusco	Secundaria	Soltero/a	Estudiante	Privado	Padres y/o hermanos/as	No sabe	Catolica	No	3	4	1	4	1	1	4	1	1	4	1	4	5	3	1	4	4	3	1	3	5	4	3	3	5	3	2	4	2	4	3	4	2	1	3	3	3	3
2	19	Cusco	Cusco	Superior universitaria	Soltero/a	Estudiante	Privado	Padres y/o hermanos/as	No sabe	Catolica	Sí	2	3	3	2	3	2	2	2	3	3	4	3	2	2	2	4	2	4	4	4	4	3	3	3	3	3	4	2	4	2	2	2	2	3	2	3	3	4
1	19	Cusco	Cusco	Superior universitaria	Soltero/a	Estudiante	Ninguno	Padres y/o hermanos/as	Mestizo	Catolica	No	1	5	1	2	1	1	1	1	1	2	1	3	4	2	5	5	5	5	5	5	5	5	5	5	5	5	5	5	1	5	1	4	4	4	4	3	3	3
1	19	Cusco	Cusco	Superior universitaria	Soltero/a	Estudiante	Ninguno	Padres y/o hermanos/as	Mestizo	Catolica	No	2	4	1	3	4	2	2	2	5	3	1	4	3	1	5	5	5	5	5	5	4	3	3	3	5	5	4	4	2	5	2	3	3	2	4	3	3	3
1	19	Cusco	Cusco	Superior universitaria	Soltero/a	Estudiante	Ninguno	Mamá, abuela, primo	Quechua	Catolica	No	1	1	3	1	1	4	4	2	5	3	4	2	2	5	1	1	1	1	2	1	2	2	3	2	3	2	1	2	3	3	3	3	4	4	3	3	3	3
1	19	Quillabamba	Cusco	Secundaria	Soltero/a	Estudiante	Ninguno	Padres y/o hermanos/as	Mestizo	Cristiano Evangelica	No	2	4	3	2	3	4	2	2	2	4	3	3	4	3	2	2	4	3	3	4	4	4	3	4	4	4	4	4	4	5	3	3	3	3	3	4	4	4
1	19	Andahuaylillas	Cusco	Superior universitaria	Soltero/a	Estudiante	Ninguno	Padres y/o hermanos/as	Quechua	Catolica	No	5	4	3	4	3	3	4	1	2	4	2	4	4	4	5	4	5	5	2	5	5	5	3	4	5	5	4	5	4	5	4	4	3	3	3	3	3	3
1	19	Acomayo	Cusco	Secundaria	Soltero/a	Estudiante	Ninguno	Padres y/o hermanos/as	Quechua	Otras religiones	No	3	4	2	4	5	3	1	1	3	4	3	2	3	3	3	3	3	3	3	2	3	4	3	3	4	3	4	4	3	3	4	4	4	4	4	4	4	4
2	19	LANGUI-CANAS-CUSCO	Cusco	Superior universitaria	Soltero/a	Estudiante	Ninguno	Padres y/o hermanos/as	Mestizo	Catolica	No	4	3	4	4	5	1	1	1	1	2	3	4	4	2	4	4	2	4	3	5	4	4	4	4	4	5	4	4	4	4	3	3	2	3	4	4	4	4
1	20	Cusco	Cusco	Secundaria	Soltero/a	Estudiante	Ninguno	Padres y/o hermanos/as	Mestizo	Catolica	No	3	5	1	3	1	4	1	3	2	4	1	4	3	1	1	3	3	5	3	4	3	3	2	1	5	5	5	5	1	5	1	1	1	1	1	1	1	1
1	20	Cusco	Cusco	Superior universitaria	Soltero/a	Estudiante	Ninguno	Padres y/o hermanos/as	Quechua	Catolica	No	5	3	3	5	3	5	4	4	4	4	4	4	4	4	4	4	4	4	4	4	4	4	4	4	4	4	4	4	4	4	4	4	4	4	4	4	4	4
2	20	cusco	Cusco	Superior universitaria	Soltero/a	Estudiante	Ninguno	Padres y/o hermanos/as	Quechua	Catolica	No	4	5	1	4	3	2	1	1	1	1	1	2	3	2	5	5	5	5	5	5	4	3	3	2	5	5	4	2	2	5	2	2	1	2	2	2	2	2
1	20	cysco	Cusco	Secundaria	Soltero/a	Estudiante	Ninguno	Padres y/o hermanos/as	No sabe	Catolica	No	3	3	3	3	4	3	4	3	4	3	4	1	2	2	3	3	4	4	4	3	3	3	3	3	2	2	2	3	3	3	3	4	3	4	3	4	4	4
1	20	Santiago	Cusco	Superior universitaria	Soltero/a	Estudiante	Ninguno	Padres y/o hermanos/as	Mestizo	Catolica	No	1	5	3	5	4	4	4	1	1	4	3	5	4	4	3	5	5	5	4	5	5	5	4	4	4	5	4	4	5	3	4	4	4	3	3	4	4	4
1	20	Cusco	Cusco	Superior técnica	Soltero/a	Estudiante	Público	Padres y/o hermanos/as	Quechua	Cristiano Evangelica	No	3	4	2	4	3	2	2	3	4	2	4	5	3	4	2	4	2	5	3	4	5	4	3	3	5	3	2	4	5	2	5	5	4	3	4	4	4	4
2	20	Cusco	Cusco	Secundaria	Soltero/a	Estudiante	Ninguno	Padres y/o hermanos/as	Blanco	Agnostico / Ateo	No	3	2	3	4	2	2	3	2	1	2	2	4	3	4	2	4	4	4	4	4	4	4	4	4	5	4	4	4	3	2	4	4	3	3	4	4	4	4
1	20	Cusco	Cusco	Superior universitaria	Soltero/a	Estudiante	Privado	Padres y/o hermanos/as	Mestizo	Catolica	No	3	4	2	4	3	3	4	4	5	2	1	3	3	5	5	5	5	3	3	5	3	3	3	5	5	4	4	4	4	5	3	3	3	3	3	2	2	2
1	20	Cusco	Cusco	Superior universitaria	Soltero/a	Estudiante	Ninguno	Padres y/o hermanos/as	Mestizo	Catolica	No	3	4	3	5	2	2	2	3	3	2	2	3	3	3	2	2	2	2	2	2	2	2	3	2	2	2	2	2	2	2	3	2	3	4	5	4	4	3
2	20	Cusco	Cusco	Superior universitaria	Soltero/a	Estudiante	Privado	Padres y/o hermanos/as	Mestizo	Catolica	Sí	5	5	1	5	4	4	4	1	2	4	2	4	5	3	5	5	5	5	5	4	4	4	4	4	5	5	5	5	4	5	4	4	4	1	4	4	4	4
1	20	Cusco	Cusco	Superior universitaria	Soltero/a	Estudiante	Ninguno	Padres y/o hermanos/as	Quechua	Catolica	No	3	5	1	3	4	3	3	5	5	4	3	4	5	3	5	5	5	5	3	4	5	5	3	3	5	5	4	5	2	5	5	5	4	4	3	3	3	3
1	20	Cusco	Cusco	Superior universitaria	Soltero/a	Estudiante	Ninguno	Padres y/o hermanos/as	No sabe	Catolica	No	4	4	2	3	4	3	3	1	1	2	1	3	3	4	3	1	5	5	3	3	3	4	3	3	3	3	3	3	3	4	4	3	3	3	3	3	3	3
1	20	Cusco	Cusco	Superior universitaria	Soltero/a	Estudiante	Ninguno	Padres y/o hermanos/as	No sabe	Catolica	No	1	2	1	5	1	3	1	1	1	2	1	1	3	1	4	5	5	5	5	5	4	1	2	3	5	5	5	5	3	5	1	1	1	1	1	1	1	1
1	20	Cusco	Cusco	Superior universitaria	Soltero/a	Estudiante	Ninguno	Padres y/o hermanos/as	Quechua	Cristiano Evangelica	No	4	3	3	3	3	3	3	3	3	3	4	3	4	3	4	3	3	4	4	3	3	3	4	3	3	3	3	4	3	4	4	4	4	3	3	4	3	4
1	21	Cusco	Cusco	Superior universitaria	Soltero/a	Estudiante	Público	Padres y/o hermanos/as	No sabe	Agnostico / Ateo	No	4	5	3	4	4	3	2	1	1	2	3	4	3	4	5	5	5	4	4	1	5	5	4	3	3	4	3	4	4	3	5	4	4	5	5	5	5	5
2	21	Cusco	Cusco	Superior universitaria	Soltero/a	Trabajador dependiente	Privado	Padres y/o hermanos/as	Quechua	Catolica	No	3	3	3	2	3	2	1	3	1	3	3	2	3	3	3	3	3	3	3	3	3	3	3	2	3	3	2	3	2	2	3	3	3	3	3	3	3	3
1	21	Cusco	Cusco	Superior universitaria	Soltero/a	Estudiante	Privado	Padres y/o hermanos/as	Quechua	Catolica	Sí	5	5	3	5	4	4	4	1	1	4	3	4	4	4	3	5	5	5	4	5	5	5	5	4	4	5	5	5	5	3	5	5	5	3	3	3	3	3
2	21	Acomayo	Cusco	Superior universitaria	Soltero/a	Estudiante	Ninguno	Padres y/o hermanos/as	Quechua	Catolica	No	2	4	2	3	2	2	2	1	2	4	2	4	3	2	4	4	3	4	3	4	2	2	2	2	4	4	4	4	2	5	2	1	2	2	2	2	2	2
2	21	Cusco	Cusco	Superior universitaria	Soltero/a	Estudiante	Ninguno	Padres y/o hermanos/as	Mestizo	Catolica	No	3	4	2	1	3	2	4	1	1	5	2	4	4	3	3	5	3	3	2	4	2	4	5	2	5	4	5	5	3	2	3	2	3	2	3	5	2	4
2	21	Cusco	Cusco	Superior universitaria	Soltero/a	Estudiante	Privado	Padres y/o hermanos/as	Quechua	Catolica	No	3	5	3	4	4	3	2	1	4	4	2	3	3	3	4	4	3	3	3	3	3	1	4	3	5	4	4	4	4	5	4	4	4	3	3	3	4	4
1	21	Cusco	Cusco	Superior universitaria	Soltero/a	Estudiante	Ninguno	Padres y/o hermanos/as	Quechua	Catolica	No	3	5	3	3	2	2	4	1	3	4	2	4	4	3	3	4	3	3	2	3	3	3	5	4	4	3	3	4	4	3	4	4	4	4	4	4	4	4
1	22	Cusco	Cusco	Superior universitaria	Soltero/a	Estudiante	Privado	Padres y/o hermanos/as	Blanco	Catolica	No	1	4	1	3	3	1	1	1	1	2	1	3	2	1	5	5	5	5	5	5	1	3	2	3	5	5	5	5	2	5	1	2	1	1	2	3	3	3
1	22	Cusco	Cusco	Superior universitaria	Soltero/a	Estudiante	Ninguno	Padres y/o hermanos/as	Quechua	Catolica	No	1	3	2	3	3	3	3	1	1	3	1	3	3	1	4	4	4	4	3	4	4	4	2	3	4	4	2	4	3	4	2	1	2	2	3	2	2	2
2	22	Cusco	Cusco	Superior universitaria	Soltero/a	Estudiante	Público	Padres y/o hermanos/as	Quechua	Cristiano Evangelica	Sí	1	3	2	1	3	1	1	2	2	1	2	1	3	1	3	1	1	1	1	1	1	1	1	1	1	1	1	1	1	1	1	1	1	1	1	3	1	1
1	22	11 de Agosto de 2000	Cusco	Secundaria	Casado/a	Estudiante	Privado	Padres y/o hermanos/as	No sabe	Agnostico / Ateo	No	5	3	5	5	5	5	5	3	3	4	3	4	4	4	3	5	4	4	4	4	5	5	4	5	4	4	3	3	5	5	4	3	4	4	5	5	5	5
1	22	Cusco	Cusco	Superior universitaria	Soltero/a	Estudiante	Ninguno	Solo/a	Mestizo	Catolica	No	4	4	1	4	2	5	3	1	2	2	2	5	4	2	2	4	4	4	2	5	5	5	4	4	4	5	4	5	4	5	5	4	5	4	5	5	5	5
2	22	Cusco	Cusco	Superior universitaria	Soltero/a	Estudiante	Público	Padres y/o hermanos/as	Quechua	Otras religiones	No	2	4	2	3	5	3	4	2	1	2	1	4	4	4	5	2	2	3	4	4	5	4	3	4	4	5	4	3	2	5	4	4	3	4	4	4	4	3
2	22	Paurcartambo	Cusco	Superior universitaria	Soltero/a	Estudiante	Ninguno	Solo/a	Quechua	Catolica	No	3	4	3	4	2	3	3	1	1	4	3	3	4	5	3	4	4	4	3	4	4	4	4	2	5	5	5	5	4	3	4	4	4	4	3	3	3	3
1	22	Cusco	Cusco	Superior universitaria	Soltero/a	Estudiante	Ninguno	Padres y/o hermanos/as	Mestizo	Otras religiones	No	1	5	1	5	1	1	1	1	1	2	1	1	1	1	1	5	1	5	1	5	5	5	1	1	5	5	1	5	5	5	5	1	1	1	1	1	1	1
2	23	Cusco	Cusco	Superior universitaria	Soltero/a	Estudiante	Ninguno	Padres y/o hermanos/as	Quechua	Catolica	No	4	5	3	2	3	2	4	3	3	3	2	4	3	5	5	5	5	3	5	5	4	4	4	4	4	5	5	4	4	5	5	5	4	3	5	5	4	4
2	23	Cusco	Cusco	Superior universitaria	Soltero/a	Estudiante	Privado	Padres y/o hermanos/as	Quechua	Otras religiones	No	3	2	2	4	4	4	2	2	2	4	1	4	3	4	2	5	4	4	4	4	2	4	4	4	5	4	4	5	4	4	5	5	2	2	3	3	3	3
1	23	Cusco	Cusco	Superior universitaria	Soltero/a	Estudiante	Privado	Solo/a	Mestizo	Catolica	No	2	3	1	3	1	2	1	3	4	3	1	3	1	1	1	4	4	3	3	3	5	3	3	1	3	5	3	3	3	3	1	3	3	1	1	2	2	2
2	23	LIVITACA- CHUMBIVILCAS CUSCO	Cusco	Superior universitaria	Soltero/a	Estudiante	Ninguno	Solo/a	Quechua	Cristiano Evangelica	No	3	5	3	5	3	1	1	1	2	2	3	4	3	3	2	5	5	4	3	4	3	3	1	3	3	1	4	2	4	1	4	3	3	3	2	4	3	3
2	23	Cusco	Cusco	Superior universitaria	Soltero/a	Estudiante	Ninguno	Padres y/o hermanos/as	No sabe	Catolica	No	3	5	4	3	5	4	4	3	3	5	3	5	3	3	3	4	4	5	3	5	5	4	3	3	5	3	2	3	3	4	3	3	2	3	3	3	3	3
1	24	Cusco	Cusco	Superior universitaria	Soltero/a	Estudiante	Ninguno	Padres y/o hermanos/as	Quechua	Catolica	No	1	4	3	4	3	4	4	1	1	5	3	5	3	3	1	5	5	5	5	4	5	4	3	4	5	3	3	4	5	5	4	3	4	1	4	4	4	4
2	24	Cusco	Cusco	Secundaria	Soltero/a	Estudiante	Ninguno	Padres y/o hermanos/as	Mestizo	Agnostico / Ateo	No	5	4	2	4	5	4	2	1	2	3	2	1	5	2	4	5	5	5	4	5	4	5	2	5	5	5	5	3	4	5	5	2	2	1	1	3	3	3
1	24	Cusco	Cusco	Superior universitaria	Soltero/a	Estudiante	Público	Solo/a	No sabe	Catolica	No	4	4	3	5	3	4	3	1	1	4	1	2	3	5	2	5	5	5	2	5	5	5	4	1	3	4	2	3	3	2	3	3	2	2	2	2	2	2
2	26	Cusco	Cusco	Superior universitaria	Soltero/a	Estudiante	Privado	Padres y/o hermanos/as	Quechua	Agnostico / Ateo	No	5	4	2	4	3	3	4	5	2	4	1	4	3	3	2	3	5	4	5	5	4	3	3	5	5	5	5	5	3	5	5	3	1	1	4	5	4	3
1	27	Ollantaytambo	Cusco	Superior universitaria	Soltero/a	Estudiante	Ninguno	Solo/a	Mestizo	Catolica	No	1	5	1	1	1	5	1	4	1	5	1	4	2	1	4	4	5	5	5	5	1	1	2	2	2	2	2	2	2	2	2	2	2	2	2	2	2	2
2	29	cusco	cusco	Superior universitaria	Soltero/a	Estudiante	Ninguno	Padres y/o hermanos/as	Mestizo	Catolica	No	1	4	1	3	2	3	1	1	1	3	1	1	1	1	4	1	1	5	1	1	5	5	5	1	1	1	1	1	3	1	2	2	1	1	3	2	2	3
1	35	Andahuaylillas	Cusco	Secundaria	Conviviente	Estudiante	Ninguno	Pareja e hijos/as	Quechua	Catolica	No	2	4	2	2	2	1	1	1	3	1	1	1	1	1	3	5	5	5	5	5	1	1	1	1	5	5	1	5	1	5	1	1	1	1	1	1	1	1
2	41	Cusco	Cusco	Superior universitaria	Soltero/a	Estudiante	Ninguno	Padres y/o hermanos/as	Mestizo	Catolica	No	4	4	4	4	1	5	3	1	2	3	1	3	2	1	1	5	5	5	5	5	5	5	3	2	5	5	2	5	3	4	5	5	4	3	5	5	5	5
1	44	Cusco	Cusco	Superior universitaria	Casado/a	Trabajador independiente	Privado	Pareja e hijos/as	Mestizo	Catolica	No	5	4	1	4	4	4	1	1	1	4	1	4	5	1	4	5	5	5	5	5	5	4	3	4	5	5	5	5	4	5	4	4	1	1	4	4	3	3
1	46	Callao	Cusco	Superior universitaria	Casado/a	Trabajador dependiente	Privado	Pareja e hijos/as	Mestizo	Catolica	No	2	4	1	4	1	1	1	1	1	2	1	2	3	1	1	5	5	5	5	5	5	5	5	4	4	5	5	5	4	4	3	4	4	4	4	4	4	4
1	18	Cusco	Cusco	Superior universitaria	Soltero/a	Estudiante	Ninguno	Padres y/o hermanos/as	Mestizo	Agnostico / Ateo	No	2	4	3	1	2	4	4	5	1	4	4	3	4	4	5	5	5	5	2	5	4	4	5	4	4	4	4	4	5	5	4	4	3	4	4	4	4	4
2	18	Abancay - Apurímac	Cusco	Superior universitaria	Soltero/a	Estudiante	Ninguno	Padres y/o hermanos/as	Mestizo	Agnostico / Ateo	No	2	4	3	3	2	3	2	1	1	3	2	2	3	2	4	5	3	5	3	4	4	4	3	2	4	4	4	4	3	4	3	3	2	2	2	2	2	3
1	18	Arequipa	Cusco	Superior universitaria	Soltero/a	Estudiante	Ninguno	Padres y/o hermanos/as	Mestizo	Catolica	No	3	4	3	4	4	2	2	1	1	3	2	3	3	2	4	4	4	4	4	4	4	3	3	3	3	4	4	4	3	4	2	2	2	2	2	2	2	2
1	18	Cusco	Cusco	Secundaria	Soltero/a	Estudiante	Ninguno	Padres y/o hermanos/as	Mestizo	Catolica	No	3	4	2	4	2	3	2	1	1	2	1	2	3	2	5	4	4	5	5	4	4	4	2	2	1	5	4	5	2	4	2	1	1	1	2	2	2	2
1	18	Cusco	Cusco	Superior universitaria	Soltero/a	Estudiante	Ninguno	Padres y/o hermanos/as	Mestizo	Cristiano Evangelica	No	3	4	3	2	4	3	3	2	2	4	2	4	4	3	3	4	4	4	4	4	3	4	3	3	4	4	4	3	3	3	4	4	3	4	4	3	4	4
1	18	Cusco	Cusco	Superior universitaria	Soltero/a	Estudiante	Privado	Padres y/o hermanos/as	Mestizo	Catolica	No	3	3	1	2	1	2	1	1	2	2	1	1	2	2	1	1	1	2	2	2	2	2	2	2	2	2	2	2	2	2	2	2	2	2	2	2	2	2
1	18	Cusco	Cusco	Superior universitaria	Soltero/a	Estudiante	Ninguno	Solo/a	Blanco	Catolica	No	3	4	2	5	1	2	2	2	1	2	2	2	3	1	1	2	2	2	2	4	2	3	3	2	3	4	3	3	2	2	1	2	2	2	3	2	2	2
1	18	Cusco	Cusco	Secundaria	Soltero/a	Estudiante	Ninguno	Padres y/o hermanos/as	Quechua	Agnostico / Ateo	No	4	3	2	3	4	3	2	2	3	3	3	5	5	4	3	4	4	5	4	4	1	2	2	3	5	4	3	3	4	3	3	2	2	2	4	3	3	3
2	18	Cusco	Cusco	Superior universitaria	Soltero/a	Estudiante	Ninguno	Padres y/o hermanos/as	No sabe	Catolica	No	3	4	3	3	3	2	2	2	5	3	3	3	4	4	4	4	3	4	3	4	3	4	3	3	4	4	3	4	4	2	4	4	2	2	4	5	5	5
2	18	Cada - Cusco - Perú	Cusco	Superior universitaria	Soltero/a	Estudiante	Público	Solo/a	Quechua	Catolica	No	4	5	2	4	3	3	2	1	1	4	3	3	4	2	4	4	4	5	4	3	4	1	3	3	5	5	4	4	3	4	3	1	1	1	2	2	2	3
1	18	Pongoña	Cusco	Superior universitaria	Soltero/a	Estudiante	Ninguno	Padres y/o hermanos/as	Quechua	Catolica	No	3	4	3	4	4	3	3	4	2	4	3	4	3	4	3	4	4	4	3	4	4	4	3	4	4	4	3	3	3	4	4	4	3	3	4	2	3	3
2	18	Canas	Cusco	Superior universitaria	Soltero/a	Estudiante	Ninguno	Padres y/o hermanos/as	Quechua	Catolica	No	2	3	1	3	5	4	4	5	3	4	3	5	5	4	3	5	1	3	1	3	5	4	3	4	3	5	3	1	3	1	2	1	1	4	1	4	1	5
2	18	SICUANI	Cusco	Superior universitaria	Soltero/a	Estudiante	Público	Padres y/o hermanos/as	No sabe	Catolica	No	4	4	5	5	4	3	4	1	1	3	5	5	5	5	2	3	3	3	3	3	5	5	4	3	3	3	2	3	4	3	4	5	4	4	5	4	4	4
1	18	Arequipa	Cusco	Superior universitaria	Soltero/a	Estudiante	Ninguno	Solo/a	No sabe	Catolica	No	2	3	3	4	2	2	3	2	3	4	2	3	5	2	2	2	3	4	4	4	2	2	3	3	5	4	4	5	2	5	2	1	3	2	4	1	1	2
1	18	Wanchaq	Cusco	Superior universitaria	Soltero/a	Estudiante	Privado	Padres y/o hermanos/as	Mestizo	Catolica	No	4	4	2	3	2	1	1	1	1	2	3	1	4	4	5	4	5	5	5	5	4	3	2	2	4	4	1	5	3	5	4	1	1	1	2	1	1	3
1	18	Cusco	Cusco	Superior universitaria	Soltero/a	Estudiante	Ninguno	Padres y/o hermanos/as	Mestizo	Catolica	No	3	3	2	2	2	4	1	1	2	3	2	3	4	1	1	2	4	3	4	4	4	4	3	3	5	4	4	4	3	5	2	3	2	3	3	3	4	3
2	18	Espinar	Cusco	Secundaria	Soltero/a	Estudiante	Público	Padres y/o hermanos/as	Quechua	Catolica	No	3	4	2	4	2	5	3	1	3	5	3	4	4	5	2	4	4	4	3	3	5	4	3	2	4	4	2	4	4	4	4	4	4	1	4	4	4	4
1	18	Hospital Regional des Cusco	Cusco	Superior universitaria	Soltero/a	Estudiante	Ninguno	Padres y/o hermanos/as	Quechua	Catolica	No	1	3	3	4	1	3	3	3	3	3	2	2	3	2	3	3	4	3	3	4	3	4	3	3	3	3	4	4	3	4	4	4	4	3	3	4	4	4
1	18	Cusco	Cusco	Secundaria	Soltero/a	Estudiante	Ninguno	Padres y/o hermanos/as	Quechua	Cristiano Evangelica	No	3	4	3	5	5	4	3	2	2	4	3	5	3	2	3	4	4	4	5	4	5	5	4	3	4	4	3	4	4	5	2	2	3	2	2	4	3	5
1	18	Cusco	Cusco	Superior universitaria	Soltero/a	Estudiante	Privado	Padres y/o hermanos/as	Mestizo	Catolica	No	3	3	2	2	3	2	3	1	2	4	3	3	4	4	3	3	4	4	4	4	4	3	3	3	3	3	3	3	2	2	3	2	2	3	3	3	4	4
1	18	Sangarará	Cusco	Superior universitaria	Soltero/a	Estudiante	Ninguno	Padres y/o hermanos/as	Quechua	Catolica	No	4	4	1	5	4	2	5	1	5	3	2	2	4	5	4	3	4	2	4	5	4	3	3	3	5	5	4	5	2	5	2	2	2	2	2	5	4	4
2	18	Sicuani	Cusco	Superior universitaria	Soltero/a	Estudiante	Ninguno	Padres y/o hermanos/as	Quechua	Catolica	No	3	5	2	5	3	3	3	3	3	3	2	3	2	3	3	3	3	2	3	3	3	2	4	2	4	2	2	3	2	3	3	3	4	3	4	3	4	3
1	18	Cusco	Cusco	Superior universitaria	Soltero/a	Estudiante	Ninguno	Padres y/o hermanos/as	Mestizo	Cristiano Evangelica	No	5	5	2	2	3	5	5	1	1	4	1	5	4	1	2	5	5	5	3	5	4	4	2	2	5	5	1	5	3	5	4	4	3	1	5	4	4	4
1	18	Urubamba	Cusco	Superior universitaria	Soltero/a	Estudiante	Ninguno	Padres y/o hermanos/as	Mestizo	Catolica	No	1	2	1	3	2	2	1	1	1	1	1	2	2	1	2	2	2	1	2	3	3	3	2	1	3	1	3	3	2	3	1	1	2	1	1	2	2	2
2	18	Cusco	Cusco	Secundaria	Soltero/a	Estudiante	Ninguno	Padres y/o hermanos/as	Quechua	Catolica	No	4	4	1	2	1	1	1	1	1	4	1	3	5	1	5	5	5	5	5	4	5	5	4	1	5	5	5	4	4	5	5	5	3	1	1	3	3	4
1	18	Colquepata	Cusco	Secundaria	Soltero/a	Estudiante	Privado	ONG	Quechua	Otras religiones	No	2	4	3	4	3	2	2	4	3	3	2	3	4	3	4	4	2	4	3	2	4	3	3	3	4	4	3	4	2	3	3	2	2	2	2	2	3	3
1	18	Cusco	Cusco	Secundaria	Soltero/a	Estudiante	Ninguno	Padres y/o hermanos/as	Quechua	Catolica	No	2	3	2	2	2	3	2	1	4	2	2	2	4	5	3	2	1	2	2	2	4	4	2	2	4	3	2	5	4	5	4	5	5	5	5	5	5	5
2	18	Cusco	Cusco	Superior universitaria	Soltero/a	Estudiante	Público	Padres y/o hermanos/as	Mestizo	Catolica	No	4	3	2	3	2	3	3	3	2	3	2	4	4	4	2	4	4	4	4	4	3	2	3	3	4	4	3	3	2	3	2	3	2	2	3	3	3	3
1	18	Layo	Cusco	Secundaria	Conviviente	Estudiante	Público	Pareja e hijos/as	Quechua	Cristiano Evangelica	No	3	4	2	5	4	4	3	3	2	4	3	3	4	3	3	4	4	2	4	4	4	2	3	4	4	4	2	4	2	4	2	1	4	3	3	4	4	4
2	18	Sicuani/Canchis/Cusco	Cusco	Superior universitaria	Soltero/a	Estudiante	Ninguno	Padres y/o hermanos/as	Quechua	Catolica	No	3	5	2	4	3	3	2	1	1	3	1	2	2	1	1	4	4	4	3	4	3	2	3	2	5	5	5	5	1	5	1	2	2	1	2	3	2	3
2	18	Cusco-Wanchac	Cusco	Superior universitaria	Soltero/a	Estudiante	Público	Padres y/o hermanos/as	Quechua	Catolica	No	3	5	3	4	2	2	2	1	4	1	1	2	3	3	4	4	4	4	2	4	2	2	4	1	4	4	1	3	2	3	1	2	3	2	3	3	3	3
2	18	Sicuani	Cusco	Superior universitaria	Soltero/a	Estudiante	Público	Padres y/o hermanos/as	Quechua	Catolica	No	4	4	3	4	4	3	3	3	3	4	2	4	3	3	4	4	3	3	3	3	4	4	4	3	3	4	3	4	3	4	4	4	3	4	3	4	4	3
2	18	Cusco-Perú	Cusco	Secundaria	Soltero/a	Estudiante	Ninguno	Padres y/o hermanos/as	Mestizo	Agnostico / Ateo	No	4	4	2	4	2	4	3	2	1	4	2	3	3	3	4	5	5	5	3	4	3	4	1	4	4	4	5	4	3	4	3	3	1	1	1	1	1	1
1	18	Cusco	Cusco	Superior técnica	Soltero/a	Estudiante	Ninguno	Padres y/o hermanos/as	Quechua	Catolica	No	1	4	3	1	4	1	1	1	4	1	1	1	1	1	2	1	3	4	4	4	3	3	3	2	3	4	1	2	2	3	3	3	3	3	3	2	2	3
1	18	Cusco	Cusco	Superior universitaria	Soltero/a	Estudiante	Ninguno	Padres y/o hermanos/as	Mestizo	Catolica	No	2	2	1	2	1	1	1	5	5	1	1	1	2	1	5	5	4	5	4	5	4	5	1	2	1	1	5	5	1	5	3	3	1	1	1	1	1	1
1	18	CUSCO	Cusco	Secundaria	Soltero/a	Estudiante	Ninguno	Solo/a	Mestizo	Agnostico / Ateo	No	3	5	1	3	1	3	1	1	1	3	1	4	4	1	1	4	5	4	3	5	4	3	1	3	5	5	5	5	3	5	3	3	3	2	1	3	3	3
1	18	Distrito checca	Cusco	Superior universitaria	Soltero/a	Estudiante	Ninguno	Solo/a	Quechua	Otras religiones	No	4	4	2	1	4	2	2	2	2	4	2	3	3	3	4	4	4	4	3	3	3	4	3	3	4	4	3	3	4	4	2	3	2	2	2	2	2	2
1	18	Cusco	Cusco	Superior universitaria	Soltero/a	Estudiante	Ninguno	Padre y ti@s	Mestizo	Catolica	No	4	3	2	4	3	5	2	1	1	3	3	3	4	2	3	4	4	3	4	5	4	4	3	3	3	4	4	3	4	2	4	3	2	3	3	3	3	3
1	19	CUSCO	Cusco	Superior universitaria	Soltero/a	Estudiante	Ninguno	Padres y/o hermanos/as	Mestizo	Catolica	Sí	5	4	2	2	4	1	1	1	5	2	2	3	2	1	4	4	4	4	3	4	4	1	3	2	5	5	5	5	3	5	1	1	1	1	3	2	3	4
2	19	Pataypampa	Cusco	Superior universitaria	Soltero/a	Estudiante	Ninguno	Padres y/o hermanos/as	Quechua	Cristiano Evangelica	No	3	2	3	4	4	3	3	4	3	4	3	3	3	3	3	3	3	3	3	3	3	3	4	4	4	4	4	4	4	4	4	4	4	3	3	4	3	3
1	19	Cusco	Cusco	Superior universitaria	Soltero/a	Estudiante	Privado	Padres y/o hermanos/as	Quechua	Catolica	No	4	5	3	3	3	3	4	1	1	4	2	2	3	2	5	4	4	4	3	4	4	4	5	5	5	4	3	5	5	5	4	4	4	4	3	4	4	4
1	19	Iberia	Cusco	Superior universitaria	Soltero/a	Estudiante	Ninguno	Padres y/o hermanos/as	Mestizo	Catolica	No	2	5	2	5	2	1	1	5	1	2	1	1	2	1	5	5	5	5	5	5	4	5	3	3	3	3	3	3	3	3	3	3	3	3	3	3	3	3
1	19	Calca	Cusco	Superior universitaria	Soltero/a	Estudiante	Público	Solo/a	Mestizo	Catolica	No	4	5	3	4	5	2	3	2	2	3	2	3	4	4	4	4	4	2	3	2	3	3	2	4	4	3	3	3	3	3	2	1	1	1	2	2	2	2
1	19	Cusco	Cusco	Superior universitaria	Soltero/a	Estudiante	Privado	Amigos/Compañeros de vivienda	Mestizo	Catolica	No	3	3	2	4	3	3	3	2	3	4	2	2	2	4	2	3	3	3	3	4	4	4	4	3	4	4	4	4	3	4	4	4	2	2	3	2	2	2
1	19	Cusco	Cusco	Superior universitaria	Soltero/a	Estudiante	Ninguno	Padres y/o hermanos/as	No sabe	Catolica	No	4	4	4	4	4	4	4	4	4	3	4	4	3	4	3	3	3	3	5	4	4	4	4	4	3	4	4	4	4	4	4	4	4	4	4	4	4	4
1	19	Cusco	Cusco	Superior universitaria	Soltero/a	Estudiante	Ninguno	Padres y/o hermanos/as	Mestizo	Catolica	No	2	3	2	4	3	3	2	1	5	3	3	4	2	2	3	4	4	4	3	4	5	4	4	2	5	4	4	4	4	5	1	1	2	3	3	2	3	4
2	19	Sicuani	Cusco	Superior universitaria	Soltero/a	Estudiante	Ninguno	Padres y/o hermanos/as	Mestizo, quechua.	Catolica	No	2	4	3	5	4	3	2	1	1	4	4	3	4	5	5	2	3	3	4	5	4	4	3	4	5	4	5	4	4	5	3	5	2	2	2	3	3	3
2	19	Cusco (cusco)	Cusco	Secundaria	Soltero/a	Estudiante	Privado	Padres y/o hermanos/as	Quechua	Catolica	No	2	4	1	2	3	2	1	1	5	5	1	2	5	2	4	5	5	5	4	5	3	1	3	1	5	5	2	4	4	5	1	1	2	2	4	4	3	4
2	19	Provincia de Calca	Cusco	Superior universitaria	Soltero/a	Estudiante	Ninguno	Solo/a	Quechua	Catolica	No	4	5	4	3	4	3	3	1	2	3	3	5	5	3	2	4	4	2	3	5	4	5	3	4	4	4	4	4	5	4	4	4	3	3	3	5	5	5
1	19	Cusco	Cusco	Superior universitaria	Soltero/a	Estudiante	Ninguno	Padres y/o hermanos/as	Mestizo	Catolica	No	2	4	1	2	2	2	4	2	1	2	1	3	3	4	2	2	5	2	2	2	3	4	3	3	2	3	2	2	2	3	2	3	4	2	4	2	3	3
1	19	San Sebastian	Cusco	Superior universitaria	Soltero/a	Estudiante	Ninguno	Padres y/o hermanos/as	Quechua	Cristiano Evangelica	No	4	4	3	3	4	3	4	1	2	3	2	5	3	3	3	4	3	4	4	4	3	4	3	4	4	4	3	4	4	4	4	3	3	3	3	4	3	4
1	19	Cusco	Cusco	Superior universitaria	Conviviente	Estudiante	Ninguno	Padres y/o hermanos/as	No sabe	Catolica	No	3	2	3	4	2	3	3	3	2	3	4	3	2	3	2	2	3	3	2	3	2	3	4	2	3	3	2	2	2	3	3	2	2	3	3	2	3	3
2	19	Departamento de cusco, provincia de Quispicanchi, Distrito de marcapata	Cusco	Superior universitaria	Soltero/a	Estudiante	Ninguno	Solo/a	Quechua	Catolica	No	5	5	2	3	5	1	1	5	5	3	3	2	5	4	1	5	3	1	1	1	1	1	1	5	5	5	2	3	2	5	1	1	1	2	3	3	2	2
2	19	Marcapata	Cusco	Superior universitaria	Soltero/a	Estudiante	Ninguno	Solo/a	Quechua	Catolica	No	1	3	4	5	5	4	3	1	2	2	1	3	2	3	1	2	2	1	3	1	3	2	1	2	3	2	1	2	2	2	2	3	2	1	3	2	1	2
1	19	Arequipa	Cusco	Secundaria	Soltero/a	Estudiante	Ninguno	Padres y/o hermanos/as	Mestizo	Catolica	No	3	3	1	3	3	4	2	2	1	3	1	2	2	1	4	4	4	4	3	4	3	3	4	2	5	5	3	4	3	5	2	2	2	2	2	2	2	2
1	19	15 DE MARZO	Cusco	Superior universitaria	Soltero/a	Estudiante	Público	Padres y/o hermanos/as	Quechua	Cristiano Evangelica	No	4	4	2	3	4	4	1	1	1	1	1	2	4	5	4	5	5	2	2	5	1	1	3	2	4	5	4	4	2	4	1	1	1	2	2	2	2	2
1	19	Urubamba	Cusco	Superior universitaria	Soltero/a	Estudiante	Ninguno	Padres y/o hermanos/as	Mestizo	Catolica	No	3	4	2	2	1	4	3	4	4	4	2	4	4	3	2	2	5	4	2	5	4	4	2	4	3	5	2	4	4	4	4	2	2	2	4	4	4	4
1	19	Cusco	Cusco	Secundaria	Soltero/a	Estudiante	Ninguno	Padres y/o hermanos/as	Quechua	Catolica	No	3	5	3	5	5	3	3	2	2	2	2	3	3	2	2	3	3	3	3	3	4	5	4	3	5	4	3	3	3	5	5	4	3	3	4	4	3	3
2	19	Chinchero	Cusco	Superior universitaria	Soltero/a	Estudiante	Ninguno	Padres y/o hermanos/as	Quechua	Cristiano Evangelica	No	3	4	1	4	4	2	1	1	1	2	1	2	3	2	3	3	3	3	2	3	3	1	3	2	4	4	3	3	4	4	1	2	2	3	2	2	2	2
2	20	Cusco	Cusco	Superior universitaria	Soltero/a	Estudiante	Ninguno	Padres y/o hermanos/as	Quechua	Otras religiones	No	3	5	3	5	4	5	2	1	1	4	2	3	1	2	2	5	5	3	5	5	5	5	3	4	5	1	5	5	5	3	1	4	1	3	3	3	3	1
1	20	Cusco	Cusco	Superior universitaria	Soltero/a	Estudiante	Ninguno	Padres y/o hermanos/as	Quechua	Otras religiones	No	1	3	1	3	1	3	4	2	1	4	1	1	3	1	4	5	4	5	5	5	5	5	3	3	1	5	5	5	5	2	3	4	1	3	2	5	5	5
2	20	Cusco	Cusco	Superior universitaria	Soltero/a	Estudiante	Público	Padres y/o hermanos/as	Quechua	Otras religiones	No	3	5	2	5	4	2	2	1	1	3	3	3	3	3	5	4	4	4	1	5	5	5	3	2	3	5	5	4	3	2	4	4	2	3	3	4	3	3
1	20	Cusco	Cusco	Superior universitaria	Soltero/a	Estudiante	Público	Solo/a	No sabe	Otras religiones	No	1	3	1	5	3	3	1	1	1	5	3	1	3	1	5	3	5	5	5	5	5	4	3	5	5	5	5	5	5	5	4	3	1	1	4	3	3	3
2	20	Chumbivilcas - Santo Tomas	Cusco	Superior universitaria	Soltero/a	Estudiante	Ninguno	Solo/a	Quechua	Catolica	No	5	4	2	4	5	5	2	2	1	5	1	5	4	4	1	5	3	4	3	3	3	3	3	4	4	5	4	4	4	4	4	4	3	2	2	2	3	3
2	20	Chumbivilcas - Santo Tomas	Cusco	Superior universitaria	Soltero/a	Estudiante	Ninguno	Padres y/o hermanos/as	Quechua	Catolica	No	4	3	4	4	4	4	2	3	1	2	2	4	4	3	4	3	5	3	3	4	4	4	3	3	5	5	2	4	2	5	3	4	2	4	3	3	3	3
1	20	Challabamba	Cusco	Superior universitaria	Soltero/a	Estudiante	Ninguno	Padres y/o hermanos/as	Mestizo	Catolica	No	3	4	1	4	3	2	3	1	1	3	3	4	4	3	2	4	4	4	3	4	4	3	3	3	4	5	4	5	3	5	3	2	3	3	3	4	3	4
1	20	Challabamba	Cusco	Superior universitaria	Soltero/a	Estudiante	Ninguno	Padres y/o hermanos/as	Quechua	Catolica	No	1	4	2	4	2	2	3	4	2	3	3	2	3	3	3	3	4	3	4	3	3	3	3	3	3	3	3	3	3	3	3	3	3	3	3	3	3	3
2	20	Distrito de Quiquijana	Cusco	Superior universitaria	Soltero/a	Estudiante	Ninguno	Padres y/o hermanos/as	Quechua	Agnostico / Ateo	No	3	3	4	4	4	4	4	2	1	4	4	5	3	5	1	2	3	4	3	4	3	3	4	5	4	3	3	4	4	3	4	5	4	3	2	4	4	4
2	20	Cusco	Cusco	Superior universitaria	Casado/a	Estudiante	Ninguno	Padres y/o hermanos/as	No sabe	Catolica	No	3	4	4	5	3	5	3	1	1	3	3	5	4	5	3	5	5	5	3	3	5	5	3	3	5	3	1	3	5	4	5	4	5	4	4	4	4	4
1	20	Chalhuanca , Apurimac	Cusco	Superior universitaria	Soltero/a	Estudiante	Ninguno	Solo/a	Mestizo	Catolica	No	3	4	3	5	3	5	4	1	1	4	2	2	2	2	3	5	5	4	3	3	5	5	5	3	4	4	4	4	2	4	5	5	3	4	4	4	4	4
2	20	Sicuani	Cusco	Superior universitaria	Soltero/a	Estudiante	Privado	Padres y/o hermanos/as	Mestizo	Otras religiones	No	1	3	4	4	3	5	5	1	2	4	3	5	4	3	3	4	4	5	5	4	5	5	3	4	4	5	5	4	4	5	4	4	3	3	3	3	4	3
1	20	Cusco	Cusco	Superior universitaria	Conviviente	Estudiante	Ninguno	Pareja e hijos/as	No sabe	Cristiano Evangelica	No	2	4	3	2	2	1	1	2	2	1	2	3	3	2	3	1	5	5	4	5	5	4	2	1	5	5	5	5	2	5	1	1	1	2	2	2	2	2
1	20	8 de julio 2002	Cusco	Superior universitaria	Soltero/a	Estudiante	Ninguno	Padres y/o hermanos/as	Quechua	Catolica	No	2	5	2	3	1	1	2	2	5	2	2	1	3	2	3	5	5	5	5	5	2	1	3	2	5	5	5	3	2	1	1	1	1	1	1	1	1	1
1	20	Sicuani	Cusco	Superior universitaria	Soltero/a	Estudiante	Público	Padres y/o hermanos/as	Quechua	Catolica	No	1	3	2	3	2	2	3	3	2	4	3	2	4	3	1	2	2	2	3	3	4	3	2	2	3	4	3	4	3	3	3	3	3	3	3	4	4	4
2	20	Cusco	Cusco	Superior universitaria	Soltero/a	Estudiante	Ninguno	Padres y/o hermanos/as	Mestizo	Catolica	No	4	2	5	5	5	1	1	2	1	5	4	4	5	1	5	5	5	5	2	5	4	5	4	1	5	5	5	5	3	4	5	5	1	1	5	5	4	4
2	20	Cusco	Cusco	Superior universitaria	Soltero/a	Estudiante	Ninguno	Padres y/o hermanos/as	Quechua	Catolica	No	1	4	2	2	1	5	2	1	1	4	2	2	4	4	5	5	5	5	1	3	5	5	1	2	5	4	4	4	4	4	4	4	2	2	2	2	2	2
1	20	Cusco	Cusco	Secundaria	Soltero/a	En búsqueda de empleo	Ninguno	Padres y/o hermanos/as	No sabe	Otras religiones	Sí	4	4	1	5	2	1	2	2	1	3	2	3	3	2	4	5	5	5	3	5	3	3	2	3	2	5	4	4	3	3	1	1	2	1	3	3	3	3
1	20	San Sebastián -Cusco-Cusco	Cusco	Superior universitaria	Soltero/a	Estudiante	Ninguno	Padres y/o hermanos/as	Mestizo	Catolica	No	3	4	1	3	3	2	3	3	3	4	2	3	4	3	3	4	5	5	4	4	3	4	3	4	4	4	3	5	3	5	3	2	1	1	2	2	2	2
1	20	Distrito de sicuani	Cusco	Superior universitaria	Soltero/a	Estudiante	Ninguno	Padres y/o hermanos/as	Quechua	Catolica	No	4	4	3	4	2	5	2	2	1	3	3	2	4	2	4	5	5	5	3	4	5	4	3	3	3	4	3	5	2	5	3	3	2	1	1	3	3	2
1	21	Cusco	Cusco	Superior universitaria	Soltero/a	Estudiante	Privado	Padres y/o hermanos/as	Mestizo	Catolica	No	4	4	3	3	4	2	3	3	2	2	3	2	3	3	2	3	2	3	3	3	3	3	4	4	4	3	4	3	4	3	3	3	4	4	3	4	3	4
1	21	Cusco	Cusco	Superior universitaria	Conviviente	Estudiante	Privado	Padres y/o hermanos/as	Quechua	Agnostico / Ateo	No	3	5	1	3	3	4	2	1	1	4	2	4	4	2	4	4	4	4	4	4	4	4	4	4	4	4	4	4	4	4	4	4	4	4	4	4	4	4
1	21	27/07/2001	Cusco	Superior universitaria	Soltero/a	Estudiante	Público	Padres y/o hermanos/as	Quechua	Catolica	No	4	4	2	4	3	4	4	2	4	4	4	4	4	4	4	4	4	4	2	4	4	4	4	4	4	4	3	4	5	4	4	4	4	3	4	4	4	4
1	21	cusco	Cusco	Superior universitaria	Soltero/a	Estudiante	Público	Padres y/o hermanos/as	Mestizo	Catolica	No	3	2	1	2	3	1	3	3	3	2	3	4	4	3	3	2	2	3	2	3	2	2	3	2	3	3	3	3	3	2	2	2	2	2	2	2	2	3
1	21	Cusco	Cusco	Superior universitaria	Soltero/a	Estudiante	Ninguno	Padres y/o hermanos/as	Mestizo	Catolica	No	3	5	1	5	3	2	2	1	3	3	2	5	5	2	3	1	2	4	4	5	3	4	4	5	5	5	4	4	5	5	1	1	1	3	2	3	1	1
1	21	Cusco	Cusco	Superior universitaria	Soltero/a	Estudiante	Ninguno	Padres y/o hermanos/as	Quechua	Catolica	No	4	5	3	4	2	4	2	1	1	2	1	2	4	1	3	1	1	1	1	1	4	4	2	5	4	1	1	1	2	1	4	4	3	1	2	4	4	4
1	21	Cusco	Cusco	Superior universitaria	Soltero/a	Estudiante	Ninguno	Padres y/o hermanos/as	Quechua	Catolica	No	4	4	1	3	3	3	3	3	3	3	3	3	4	4	4	4	4	4	4	4	4	4	4	4	4	4	4	4	4	4	4	4	4	4	4	4	4	4
1	21	Acomayo	Cusco	Superior técnica	Soltero/a	Estudiante	Ninguno	Solo/a	Quechua	Cristiano Evangelica	No	3	3	3	4	5	4	1	1	2	3	2	4	4	4	1	3	3	2	1	3	1	2	2	2	2	3	3	2	3	2	3	4	3	4	4	4	4	4
2	21	Cusco (Santiago)	Cusco	Superior universitaria	Soltero/a	Estudiante	Ninguno	Padres y/o hermanos/as	Mestizo	Catolica	No	1	4	2	3	2	4	1	1	1	3	2	2	2	2	2	5	4	4	4	4	4	4	3	2	3	5	5	5	3	3	4	4	1	1	1	1	1	1
1	21	Acomayo	Cusco	Superior técnica	Soltero/a	Estudiante	Privado	Solo/a	Quechua	Otras religiones	No	3	3	2	3	2	2	2	2	2	2	2	2	3	2	2	2	2	2	2	4	4	4	4	4	4	4	4	4	4	4	4	4	3	3	3	4	3	4
2	21	Cusco	Cusco	Superior técnica	Soltero/a	Estudiante	Ninguno	Padres y/o hermanos/as	No sabe	Agnostico / Ateo	No	3	3	3	3	3	3	3	3	3	3	3	3	3	3	3	3	3	3	3	3	3	3	3	3	3	3	3	3	3	3	3	3	3	3	3	3	3	3
1	21	Cusco	Cusco	Superior universitaria	Soltero/a	Estudiante	Privado	Solo/a	No sabe	Agnostico / Ateo	No	3	3	3	3	3	3	1	1	2	3	3	5	4	4	3	5	4	5	3	5	3	3	5	3	5	5	2	1	3	3	4	4	3	2	4	3	3	3
2	21	Huaro	Cusco	Superior universitaria	Soltero/a	Estudiante	Ninguno	Solo/a	Quechua	Catolica	No	5	4	2	4	4	3	4	1	2	4	2	4	4	4	4	5	4	3	4	5	5	4	4	4	3	3	4	5	3	3	4	4	2	2	4	2	2	2
2	21	Kcauri-ccatcca	Cusco	Superior universitaria	Soltero/a	Estudiante	Público	Padres y/o hermanos/as	Quechua	Catolica	No	3	5	2	3	3	3	4	3	4	3	2	4	3	5	4	3	3	2	4	2	4	4	4	2	3	3	2	3	4	4	4	4	4	4	5	3	4	4
1	21	Alfamayo	Cusco	Superior universitaria	Soltero/a	Estudiante	Público	Amigos/Compañeros de vivienda	No sabe	Catolica	No	3	4	1	5	2	1	1	1	1	4	1	4	3	1	4	4	4	4	3	4	5	1	3	5	4	5	3	5	3	5	3	3	1	1	4	3	3	3
2	22	Ocongate	Cusco	Superior universitaria	Soltero/a	Estudiante	Público	Solo/a	Quechua	Catolica	No	4	4	4	3	4	3	3	1	5	4	3	3	3	3	3	2	4	4	5	4	4	4	4	3	4	4	3	3	4	3	4	4	3	3	3	3	4	3
1	22	Cusco	Cusco	Secundaria	Soltero/a	Estudiante	Público	Padres y/o hermanos/as	Mestizo	Agnostico / Ateo	No	5	5	2	5	4	5	4	1	2	3	2	2	4	2	3	4	4	5	5	5	5	5	3	3	5	5	5	5	3	5	5	5	2	2	5	5	5	5
1	22	Chumbivilcas	Cusco	Superior universitaria	Soltero/a	Estudiante	Ninguno	Padres y/o hermanos/as	Quechua	Catolica	No	3	5	1	3	4	2	3	1	1	3	2	2	3	2	1	2	3	3	2	3	2	3	2	4	4	4	2	3	2	3	3	2	2	2	3	3	3	3
1	22	Cusco	Cusco	Superior universitaria	Soltero/a	Estudiante	Privado	Padres	Mestizo	Cristiano Evangelica	No	3	4	2	5	3	1	1	1	1	1	3	4	2	1	1	2	4	4	4	4	5	5	1	2	5	5	2	3	1	2	2	2	1	2	3	3	2	3
1	22	Cusco	Cusco	Superior universitaria	Soltero/a	Estudiante	Privado	Padres y/o hermanos/as	Mestizo	Otras religiones	No	4	4	2	4	4	2	1	4	5	3	1	2	3	4	2	5	4	4	2	5	3	3	2	2	4	5	5	5	4	4	3	3	3	2	4	4	4	4
1	22	Puno	Cusco	Superior universitaria	Soltero/a	Estudiante	Ninguno	Padres y/o hermanos/as	Mestizo	Otras religiones	No	1	4	2	4	2	4	3	1	1	2	2	4	4	3	4	5	4	4	4	4	5	5	4	4	3	4	5	5	4	3	4	4	3	3	3	3	3	4
2	22	Lima	Cusco	Superior universitaria	Soltero/a	Estudiante	Privado	Solo/a	Asiatico descendiente	Agnostico / Ateo	No	3	4	2	4	2	4	3	1	1	2	1	3	4	2	2	1	2	4	5	2	4	4	4	3	4	5	2	5	4	3	2	2	1	1	3	3	4	3
2	22	Canas	Cusco	Superior universitaria	Soltero/a	Estudiante	Ninguno	Padres y/o hermanos/as	Quechua	Catolica	No	2	5	2	4	4	2	1	3	3	1	2	3	3	2	3	3	3	2	2	3	4	3	3	2	2	3	3	2	3	2	3	3	2	3	2	3	4	3
2	22	Sicuani - Cusco	Cusco	Superior universitaria	Soltero/a	En búsqueda de empleo	Privado	Padres y/o hermanos/as	No sabe	Catolica	No	2	1	2	2	3	1	2	2	2	1	1	3	3	2	2	2	1	2	2	2	2	2	2	2	2	2	1	3	2	2	2	2	1	3	3	3	2	3
2	22	Checca	Cusco	Superior universitaria	Soltero/a	Estudiante	Público	Padres y/o hermanos/as	Quechua	Catolica	No	3	4	2	4	3	1	1	3	3	3	2	3	4	4	3	3	2	4	3	3	4	2	2	4	4	3	4	2	3	2	1	2	1	2	4	4	4	4
2	22	Cusco	Cusco	Superior universitaria	Soltero/a	Estudiante	Ninguno	Padres y/o hermanos/as	Mestizo	Otras religiones	No	2	3	2	3	1	5	1	1	1	4	1	4	2	1	5	5	5	5	5	5	4	3	4	1	3	5	4	4	3	3	4	4	1	1	4	4	4	4
2	22	Livitaca	Cusco	Superior universitaria	Soltero/a	Estudiante	Ninguno	Solo/a	Quechua	Cristiano Evangelica	No	2	4	2	4	4	3	1	1	5	4	1	5	5	5	4	5	5	5	4	5	3	2	2	4	4	4	2	3	3	5	1	1	3	2	2	4	4	4
1	22	Cusco	Cusco	Superior universitaria	Soltero/a	Estudiante	Ninguno	Padres y/o hermanos/as	Quechua	Catolica	No	4	1	2	5	4	3	1	2	4	4	2	3	2	4	4	4	4	5	4	5	4	4	4	5	5	5	5	5	2	5	3	3	3	3	3	3	3	3
1	22	cusco	Cusco	Superior universitaria	Soltero/a	Estudiante	Ninguno	Padres y/o hermanos/as	Mestizo	Catolica	No	2	5	1	5	4	1	1	4	1	2	3	5	3	1	4	4	4	4	5	5	5	4	1	5	3	5	5	5	5	5	4	4	1	1	3	3	3	3
1	22	madre de dios	Cusco	Superior universitaria	Soltero/a	Estudiante	Público	tia, y abuelos	Mestizo	Catolica	No	4	4	2	5	4	4	4	1	2	4	2	1	4	2	1	4	4	3	4	2	4	1	1	3	5	4	4	4	4	4	1	1	1	1	4	4	4	4
2	22	Paruro	Cusco	Superior universitaria	Soltero/a	Estudiante	Ninguno	Padres y/o hermanos/as	Quechua	Catolica	No	1	4	1	3	3	1	1	1	1	3	1	1	1	1	4	4	5	5	5	5	4	4	1	3	3	5	5	5	1	5	3	3	4	4	4	4	4	4
1	22	Ccatca	Cusco	Superior universitaria	Soltero/a	Estudiante	Privado	Solo/a	Quechua	Cristiano Evangelica	Sí	3	5	1	3	1	3	1	1	1	1	1	3	1	3	2	5	5	5	5	5	2	3	3	3	5	5	4	5	3	5	1	1	1	1	2	1	1	1
2	22	Hospital regional	Cusco	Superior universitaria	Soltero/a	Estudiante	Privado	Padres y/o hermanos/as	Quechua	Catolica	Sí	4	4	1	5	1	5	5	1	1	5	1	3	5	3	5	5	5	5	5	5	5	5	1	4	5	5	3	5	5	5	1	1	1	1	4	4	2	5
2	23	Cusco	Cusco	Secundaria	Soltero/a	Estudiante	Privado	Padres y/o hermanos/as	Quechua	Cristiano Evangelica	No	3	4	1	4	2	4	1	1	1	4	1	3	3	4	2	4	5	5	5	5	3	5	5	2	3	1	5	5	2	3	4	2	1	1	1	3	3	3
2	23	Cusco	Cusco	Secundaria	Soltero/a	Estudiante	Privado	Solo/a	Mestizo	Otras religiones	No	3	4	2	4	2	4	4	4	2	2	2	2	3	1	2	1	2	2	2	3	3	3	2	3	4	5	4	4	3	5	2	1	3	3	3	3	2	1
2	23	Cusco	Cusco	Superior universitaria	Soltero/a	Estudiante	Privado	Padres y/o hermanos/as	Blanco	Catolica	No	2	2	2	3	3	2	2	3	2	2	1	1	3	3	3	3	3	3	3	3	3	3	3	3	3	3	3	3	3	3	3	3	3	3	3	3	3	3
2	23	Cusco	Cusco	Superior universitaria	Soltero/a	Estudiante	Ninguno	Padres y/o hermanos/as	Mestizo	Cristiano Evangelica	No	2	1	3	4	1	4	2	2	1	5	2	4	5	5	5	4	4	3	2	4	4	5	3	2	5	5	5	5	4	4	4	5	2	1	5	5	5	4
2	23	Cusco	Cusco	Superior universitaria	Soltero/a	Estudiante	Ninguno	Pareja	Quechua	Agnostico / Ateo	No	4	4	3	5	3	2	2	1	1	5	3	4	3	4	3	4	3	4	3	4	3	4	4	3	4	5	3	3	3	4	4	4	4	5	3	5	5	3
2	23	Sicuani	Cusco	Superior universitaria	Soltero/a	Estudiante	Ninguno	Solo/a	Mestizo	Agnostico / Ateo	No	2	4	4	4	2	4	4	2	2	4	2	5	5	2	4	4	2	4	4	4	4	1	2	2	4	4	4	4	4	2	2	2	4	2	4	4	2	4
2	23	Cusco	Cusco	Superior universitaria	Soltero/a	Estudiante	Ninguno	Padres y/o hermanos/as	Quechua	Otras religiones	No	1	3	2	4	1	1	1	1	1	1	1	3	3	1	1	5	5	5	3	5	3	3	1	1	4	5	5	5	1	5	1	5	1	1	1	1	1	1
1	23	Corimayo	Cusco	Superior universitaria	Conviviente	Estudiante	Ninguno	Pareja e hijos/as	Quechua	Catolica	No	3	2	3	2	2	3	3	2	2	2	2	3	2	2	3	2	2	2	3	2	3	3	2	3	2	3	2	3	2	2	2	2	3	2	3	2	3	2
2	23	Cusco	Cusco	Superior universitaria	Soltero/a	Estudiante	Ninguno	Padres y/o hermanos/as	Mestizo	Catolica	No	2	4	4	3	4	4	4	2	3	4	3	4	3	4	3	3	3	4	4	4	4	4	4	3	5	4	3	4	4	4	4	4	4	4	4	4	4	4
2	24	Quillabamba	Cusco	Superior universitaria	Soltero/a	Estudiante	Ninguno	Padres y/o hermanos/as	Moreno	Catolica	No	4	3	3	4	3	3	3	2	2	1	4	3	4	4	4	4	3	4	4	4	4	4	3	4	3	3	3	3	4	4	4	4	3	4	3	4	3	4
2	24	Cusco	Cusco	Secundaria	Soltero/a	Estudiante	Ninguno	Padres y/o hermanos/as	Mestizo	Catolica	No	2	2	2	4	2	2	2	1	1	2	2	2	2	2	4	4	4	4	4	4	4	4	4	2	4	4	3	4	4	2	2	2	2	2	2	3	2	3
1	24	Cusco	Cusco	Superior universitaria	Soltero/a	Estudiante	Ninguno	Padres y/o hermanos/as	Mestizo	Agnostico / Ateo	No	3	5	1	4	3	4	2	1	1	3	2	3	4	2	2	4	4	4	2	4	4	3	3	1	5	5	4	5	4	5	2	2	2	2	4	4	4	4
2	24	Cusco	Cusco	Superior universitaria	Soltero/a	Estudiante	Ninguno	Solo/a	Quechua	Catolica	No	3	4	2	4	2	4	3	2	2	3	2	3	2	1	4	4	4	4	4	4	4	4	3	3	4	1	1	4	2	4	3	4	4	3	3	3	3	3
2	24	Maras	Cusco	Superior universitaria	Soltero/a	Estudiante	Público	Padres y/o hermanos/as	Quechua	Catolica	No	3	3	3	2	2	3	3	2	3	3	3	2	4	4	3	3	4	3	4	4	3	4	3	4	4	3	3	2	3	4	3	2	3	2	2	4	3	3
1	24	Cusco	Cusco	Secundaria	Soltero/a	Estudiante	Ninguno	Padres y/o hermanos/as	No sabe	Catolica	No	4	4	2	3	2	3	4	3	4	4	4	3	5	5	3	4	4	4	4	4	3	4	4	4	3	4	4	4	4	3	3	3	3	4	4	3	4	4
2	24	Haquira Cotabambas Apurímac	Cusco	Secundaria	Soltero/a	Estudiante	Ninguno	Solo/a	Quechua	Otras religiones	No	4	5	2	4	1	1	1	1	2	1	2	2	2	2	4	4	4	4	3	4	2	2	1	2	4	4	4	4	2	4	2	2	2	2	2	3	3	4
2	24	Cusco	Cusco	Superior universitaria	Soltero/a	Estudiante	Ninguno	Solo/a	No sabe	Agnostico / Ateo	No	3	4	3	5	2	4	4	1	2	4	3	5	4	4	3	3	3	4	4	3	4	3	4	2	4	4	4	4	4	4	3	3	3	1	2	3	3	3
2	25	Urubamba	Cusco	Superior técnica	Casado/a	Trabajador dependiente	Público	Pareja	Quechua	Cristiano Evangelica	No	2	3	1	2	2	2	2	4	1	2	1	3	1	2	2	2	1	2	2	1	2	3	2	1	1	2	1	2	2	1	2	2	1	2	1	1	2	1
2	25	Cusco	Cusco	Superior universitaria	Soltero/a	Estudiante	Público	Padres y/o hermanos/as	Quechua	Cristiano Evangelica	No	5	5	1	4	1	5	3	1	1	5	3	5	3	5	1	5	4	4	3	3	5	3	5	3	5	5	5	5	1	5	4	4	3	5	5	5	5	3
2	25	Cusco	Cusco	Superior universitaria	Soltero/a	Estudiante	Ninguno	Padres y/o hermanos/as	Blanco	Otras religiones	No	4	4	1	5	4	4	4	5	2	3	3	5	5	3	2	4	4	4	3	3	5	5	3	4	5	4	4	5	4	4	3	2	2	2	4	5	5	5
2	26	Comunidad Pabellones/ distrito Pampamarca	Cusco	Superior universitaria	Soltero/a	Estudiante	Privado	Yo y mi hermano	Quechua y Castellano	Cristiano Evangelica	No	3	4	4	5	2	3	2	2	5	4	2	1	3	2	4	5	5	5	4	5	3	1	2	3	5	5	3	5	4	2	1	1	2	4	3	4	4	4
2	26	Cusco	Cusco	Superior universitaria	Soltero/a	Estudiante	Ninguno	Padres y/o hermanos/as	Mestizo	Otras religiones	No	4	4	3	4	3	4	3	2	2	4	2	4	5	2	5	4	4	5	5	5	5	5	5	3	4	5	4	4	5	5	4	5	3	3	3	4	4	3
1	27	Urubamba	Cusco	Superior universitaria	Soltero/a	Trabajador dependiente	Privado	Padres y/o hermanos/as	Mestizo	Catolica	No	4	4	2	3	3	3	2	2	2	4	3	5	4	3	4	4	4	4	3	4	3	4	4	3	3	4	4	3	4	4	4	4	3	4	4	4	3	4
1	27	Sicuani	Cusco	Superior universitaria	Soltero/a	Estudiante	Ninguno	Padres y/o hermanos/as	Quechua	Agnostico / Ateo	No	4	5	4	5	5	2	2	1	1	3	2	2	4	2	4	5	5	5	4	5	4	4	4	2	4	4	4	4	4	2	4	4	2	4	4	4	4	4
2	27	Canas	Cusco	Secundaria	Soltero/a	Estudiante	Privado	Solo/a	Quechua	Otras religiones	No	3	5	1	4	2	4	1	1	1	3	1	2	1	1	5	5	5	4	5	5	5	1	1	2	5	5	1	5	3	5	1	1	1	1	1	1	1	4
1	28	Cusco	Cusco	Superior universitaria	Conviviente	Trabajador independiente	Público	Pareja	Mestizo	Catolica	No	3	5	3	4	2	2	2	1	5	3	1	3	4	2	4	5	5	5	4	5	5	5	4	4	5	5	4	5	4	5	3	3	4	3	4	4	4	4
1	29	Sicuani	Cusco	Superior universitaria	Soltero/a	Estudiante	Privado	Padres y/o hermanos/as	Quechua	Catolica	No	3	4	1	5	1	4	3	1	1	3	3	3	3	1	5	5	5	5	4	5	5	5	5	2	5	5	5	5	1	5	3	1	1	1	1	1	1	1
2	30	Abancay	Cusco	Secundaria	Soltero/a	Estudiante	Privado	Solo/a	No sabe	Catolica	No	4	3	2	2	5	1	3	4	3	2	4	3	5	2	3	4	2	3	1	1	4	2	4	3	1	5	3	4	3	1	2	4	4	2	3	4	3	2
2	30	Cusco	Cusco	Superior universitaria	Soltero/a	Estudiante	Privado	Padres y/o hermanos/as	Mestizo	Catolica	No	2	5	1	5	3	4	1	1	2	5	5	2	5	2	1	5	5	5	5	4	4	4	2	2	5	5	5	5	3	5	2	1	3	1	1	1	1	1
1	37	Cusco	Cusco	Superior universitaria	Soltero/a	Estudiante	Ninguno	Padres, hermana e hijos.	Quechua	Catolica	No	3	3	3	2	3	4	2	5	1	4	2	4	4	3	3	4	4	4	3	3	3	3	3	1	4	4	4	4	2	4	3	2	4	4	2	2	2	3
1	37	Santiago	Cusco	Superior universitaria	Soltero/a	Estudiante	Ninguno	Con hijos/as (sin pareja)	Quechua	Otras religiones	No	3	3	2	2	2	4	2	4	3	3	2	4	4	3	3	3	3	2	3	3	3	2	2	2	4	5	5	2	4	4	3	2	1	2	2	2	2	3
2	60	Huaraz	Huanuco	Sin instrucción	Viudo/a	Jubilado/a	Privado	Padres y/o hermanos/as	Afroperuano	Agnostico / Ateo	No	1	3	3	3	1	1	3	2	1	1	2	2	3	1	3	1	3	1	2	2	1	3	3	1	3	1	2	2	3	1	3	1	1	2	3	3	3	1
1	18	Ica	Ica	Secundaria	Soltero/a	Estudiante	Ninguno	Padres y/o hermanos/as	Blanco	Catolica	No	3	5	4	4	5	5	5	1	1	5	3	5	4	5	3	4	5	4	3	4	5	4	4	3	4	3	4	4	4	5	2	4	4	4	4	5	5	4
1	21	Chincha, Ica	Ica	Secundaria	Soltero/a	Estudiante	Ninguno	Padres y/o hermanos/as	Mestizo	Catolica	No	3	4	3	4	2	4	3	1	1	4	3	4	4	4	5	4	4	4	3	4	4	4	4	3	4	4	4	4	3	4	2	2	3	3	4	4	4	4
2	47	Ica	Ica	Superior universitaria	Casado/a	Trabajador dependiente	Privado	Pareja e hijos/as	Mestizo	Agnostico / Ateo	Sí	1	4	1	4	1	4	2	1	1	4	1	3	4	2	4	5	5	5	4	5	4	4	3	3	5	5	5	5	3	5	3	2	1	1	2	2	2	2
1	60	Chincha	Ica	Superior universitaria	Soltero/a	Trabajador dependiente	Privado	Con hijos/as (sin pareja)	Mestizo	Catolica	No	1	4	1	1	1	1	1	1	1	2	1	1	1	2	2	1	5	5	5	5	3	2	2	3	5	5	5	5	3	5	2	1	1	1	3	2	2	3
2	24	Trujillo	La Libertad	Superior universitaria	Soltero/a	Trabajador dependiente	Privado	Padres y/o hermanos/as	Mestizo	Catolica	No	3	4	2	4	4	5	3	1	2	5	2	3	5	4	5	5	5	5	5	4	5	5	5	3	5	5	5	5	3	5	5	5	1	1	3	5	5	5
1	25	Pacasmayo	La Libertad	Superior universitaria	Conviviente	Trabajador dependiente	Privado	Pareja e hijos/as	Mestizo	Catolica	No	3	4	1	4	2	4	1	1	1	4	1	5	3	2	1	3	4	4	1	2	4	1	1	3	4	5	3	1	2	4	4	1	1	1	1	4	3	4
1	47	Quiruvilca-La Libertad	La Libertad	Superior técnica	Soltero/a	Estudiante	Ninguno	Padres y/o hermanos/as	Mestizo	Cristiano Evangelica	No	4	5	2	4	2	4	2	1	1	2	2	1	1	4	1	1	1	5	5	5	5	3	5	3	5	5	5	5	5	4	5	1	2	2	4	4	4	4
2	29	caserio moyepampa	Lambayeque	Superior técnica	Soltero/a	Estudiante	Público	Solo/a	Quechua	Catolica	No	5	5	1	2	1	1	2	1	1	1	1	2	2	2	2	2	2	2	2	2	2	2	2	2	2	5	2	2	2	2	1	2	2	1	2	1	2	1
1	18	Perú	Lima	Secundaria	Soltero/a	Estudiante	Ninguno	Padres y/o hermanos/as	Mestizo	Catolica	No	2	4	3	4	1	4	4	1	1	4	1	4	4	1	4	1	1	1	1	5	4	4	3	4	4	5	4	4	2	5	1	2	2	1	3	5	5	5
1	18	Lima	Lima	Superior universitaria	Soltero/a	Estudiante	Ninguno	Padres y/o hermanos/as	Blanco	Agnostico / Ateo	No	3	4	2	3	3	4	3	1	1	3	2	4	4	4	4	5	5	5	4	5	4	4	3	4	4	5	4	4	4	4	3	3	2	2	4	4	4	4
2	18	Mi casa	Lima	Superior universitaria	Viudo/a	Trabajador independiente	Ninguno	Dioses, zeus	French	Agnostico / Ateo	No	1	5	5	5	5	5	5	5	1	1	5	5	1	1	1	1	1	1	1	1	5	5	3	1	5	1	1	1	1	1	1	1	1	1	1	1	1	1
1	19	Villa el salvador	Lima	Superior técnica	Soltero/a	Estudiante	Público	Padres y/o hermanos/as	Afroperuano	Cristiano Evangelica	No	5	4	1	2	1	1	1	1	4	1	1	1	1	3	2	5	5	5	5	2	3	3	5	4	1	1	1	1	1	1	1	1	1	2	4	5	5	5
1	19	Lima	Lima	Secundaria	Soltero/a	Estudiante	Ninguno	Padres y/o hermanos/as	No sabe	Agnostico / Ateo	No	3	3	2	1	2	4	4	1	1	2	1	4	4	3	3	3	2	4	3	4	3	4	3	3	5	5	3	3	2	4	4	4	2	1	1	3	4	3
2	20	Lima	Lima	Secundaria	Soltero/a	Estudiante	Privado	Padres y/o hermanos/as	Moreno	Catolica	No	2	3	3	5	2	4	4	1	1	4	2	3	5	1	5	5	5	5	5	5	4	4	4	3	2	5	5	4	4	4	4	4	4	3	4	3	3	4
2	20	Lima	Lima	Superior universitaria	Soltero/a	Estudiante	Ninguno	Padres y/o hermanos/as	Mestizo	Catolica	No	4	4	2	4	3	4	4	1	5	4	1	4	3	3	2	2	3	4	4	4	4	4	4	4	5	3	3	4	2	5	2	2	2	2	4	4	4	4
1	20	Lima	Lima	Superior universitaria	Soltero/a	Estudiante	Ninguno	Padres y/o hermanos/as	Mestizo	Agnostico / Ateo	No	3	2	1	4	1	5	5	1	1	5	1	2	5	1	3	5	3	5	4	4	4	3	5	4	5	5	5	5	2	5	2	2	2	1	5	5	5	5
2	21	PERU	Lima	Superior universitaria	Soltero/a	Estudiante	Privado	Padres y/o hermanos/as	Mestizo	Catolica	No	5	4	1	4	4	5	2	1	3	5	3	5	5	3	5	4	3	4	3	4	5	5	5	4	4	2	5	4	5	4	4	5	4	3	1	5	5	5
1	21	Lima	Lima	Superior universitaria	Soltero/a	Estudiante	Ninguno	Padres y/o hermanos/as	Mestizo	Agnostico / Ateo	No	4	4	2	4	4	5	2	1	5	4	2	4	3	4	4	5	5	5	1	4	5	2	4	2	5	5	5	4	2	4	2	2	1	1	3	3	3	3
2	21	Lima	Lima	Superior técnica	Soltero/a	Estudiante	Privado	Padres y/o hermanos/as	Blanco	Otras religiones	No	4	4	3	4	3	4	1	1	5	2	2	3	2	4	5	5	5	5	5	4	4	3	3	3	3	5	3	5	3	2	2	3	5	3	4	3	3	4
1	21	San Ignacio - Cajamarca	Lima	Superior técnica	Soltero/a	Estudiante	Privado	Padres y/o hermanos/as	No sabe	Catolica	No	2	3	1	4	1	4	2	1	1	4	1	4	4	3	4	5	5	5	4	5	4	5	4	3	5	5	4	4	3	5	4	5	3	2	3	3	3	4
2	22	Tacna	Lima	Superior universitaria	Soltero/a	Estudiante	Ninguno	Padres y/o hermanos/as	Blanco	Catolica	No	4	3	3	3	3	3	3	3	3	3	2	3	5	3	3	5	3	4	3	3	4	3	3	4	2	3	3	3	4	3	3	2	3	2	3	3	3	3
1	23	Mala	Lima	Superior técnica	Soltero/a	Estudiante	Ninguno	Padres y/o hermanos/as	Quechua	Catolica	No	2	3	1	4	1	2	1	1	4	2	1	1	3	1	4	4	4	3	3	4	1	1	1	1	2	5	5	3	1	4	5	2	1	1	2	2	2	2
1	23	puente piedra	Lima	Superior universitaria	Soltero/a	Estudiante	Ninguno	Padres y/o hermanos/as	Mestizo	Cristiano Evangelica	No	2	3	4	4	4	3	4	1	2	2	3	4	4	4	4	3	3	4	4	5	5	5	4	3	4	3	4	4	4	3	4	3	3	3	4	4	4	4
2	24	Lima	Lima	Secundaria	Soltero/a	Estudiante	Ninguno	Padres y/o hermanos/as	Mestizo	Cristiano Evangelica	No	1	1	2	2	2	2	2	2	1	1	2	2	2	2	2	1	1	1	1	1	1	1	1	1	1	1	2	1	1	1	2	2	2	2	2	2	2	2
2	24	Lima	Lima	Superior técnica	Soltero/a	Estudiante	Público	Padres y/o hermanos/as	Mestizo	Otras religiones	No	2	4	2	4	2	4	2	2	4	4	2	4	2	4	2	4	4	4	2	4	4	2	2	4	4	4	4	4	4	4	2	2	4	2	4	4	2	4
1	24	Lima	Lima	Superior técnica	Soltero/a	En búsqueda de empleo	Ninguno	Padres y/o hermanos/as	Mestizo	Otras religiones	No	4	3	2	5	3	2	2	2	4	3	1	3	4	1	1	5	5	5	4	4	4	4	3	3	5	5	5	5	3	4	4	4	1	1	2	1	2	2
1	24	Lima	Lima	Superior universitaria	Conviviente	Estudiante	Ninguno	Pareja	Mestizo	Catolica	No	5	4	1	5	2	1	1	1	1	5	1	3	5	1	5	5	3	5	3	5	5	5	5	1	5	5	1	5	3	5	1	3	1	1	1	5	3	5
2	25	Lima	Lima	Superior técnica	Soltero/a	En búsqueda de empleo	Ninguno	Padres y/o hermanos/as	Mestizo	Catolica	No	4	4	2	5	5	3	1	2	4	4	2	5	1	5	4	3	4	4	3	2	4	2	5	4	5	5	5	5	4	4	5	4	4	2	4	3	3	4
2	25	Peru	Lima	Superior técnica	Soltero/a	Trabajador dependiente	Privado	Padres y/o hermanos/as	Mestizo	Agnostico / Ateo	No	4	3	3	4	4	3	3	1	1	3	3	4	3	5	3	3	3	4	4	3	3	3	4	3	4	3	3	3	4	3	2	4	3	3	4	4	4	4
2	26	San Martin	Lima	Superior universitaria	Soltero/a	En búsqueda de empleo	Ninguno	Padres y/o hermanos/as	Mestizo	Otras religiones	No	2	5	4	4	5	4	2	1	1	3	2	1	4	4	4	4	3	3	2	4	4	4	4	4	4	4	4	4	2	4	4	4	2	4	4	3	4	4
1	26	Lima	Lima	Superior técnica	Soltero/a	Trabajador dependiente	Privado	Padres y/o hermanos/as	Mestizo	Catolica	No	3	3	3	3	3	3	3	3	3	3	3	3	3	3	3	3	3	3	3	3	3	3	2	3	3	3	4	3	3	3	3	3	3	3	3	3	3	3
1	28	Lima	Lima	Superior universitaria	Soltero/a	Estudiante	Privado	Solo/a	Mestizo	Otras religiones	No	4	4	1	2	2	2	1	1	1	2	2	3	4	2	2	4	5	5	5	5	4	4	2	1	4	5	5	5	4	4	2	2	1	1	3	2	1	1
1	33	Lima	Lima	Superior universitaria	Conviviente	Trabajador dependiente	Privado	Pareja	Mestizo	Catolica	No	5	5	1	1	1	1	1	5	5	1	1	1	1	1	1	1	1	1	1	1	1	1	1	1	5	5	5	5	1	5	1	1	1	1	1	1	1	1
2	34	lima	Lima	Superior universitaria	Casado/a	Trabajador dependiente	Privado	Pareja e hijos/as	Mestizo	Catolica	No	2	4	2	2	1	4	2	1	2	4	1	3	4	2	2	4	4	4	5	5	2	3	2	2	5	5	4	4	2	5	2	4	2	2	4	4	4	4
1	37	Piura	Lima	Superior universitaria	Casado/a	Trabajador independiente	Privado	Pareja e hijos/as	Mestizo	Catolica	No	2	4	1	5	1	5	1	5	5	4	1	4	5	4	5	5	5	4	5	5	2	5	5	5	5	5	5	5	5	5	5	5	5	5	5	5	5	5
2	38	Lima	Lima	Superior universitaria	Casado/a	Trabajador dependiente	Privado	Pareja e hijos/as	Mestizo	Catolica	No	2	4	2	4	1	3	1	1	1	1	1	1	3	2	4	4	5	5	5	5	4	3	3	2	2	4	4	4	2	4	3	3	2	2	3	3	2	3
1	40	Chancay	Lima	Superior universitaria	Casado/a	Trabajador independiente	Privado	Pareja e hijos/as	Mestizo	Cristiano Evangelica	No	5	5	1	1	1	1	1	1	1	2	1	1	1	2	4	5	5	5	5	5	5	4	4	5	5	5	5	5	1	5	4	1	1	2	5	4	5	5
1	40	Lima	Lima	Superior universitaria	Casado/a	Trabajador dependiente	Público	Pareja e hijos/as	Mestizo	Catolica	No	2	4	1	2	1	3	2	1	1	4	1	2	3	1	2	4	5	5	5	5	4	4	2	2	3	4	4	4	2	2	2	2	1	1	3	3	3	2
1	40	Lima	Lima	Superior universitaria	Soltero/a	En búsqueda de empleo	Privado	Padres y/o hermanos/as	Mestizo	Catolica	No	2	3	2	3	2	3	2	2	1	2	2	3	3	2	4	3	2	3	2	5	4	5	2	2	3	3	5	3	2	3	4	4	2	1	3	4	3	4
1	40	Lima	Lima	Superior universitaria	Divorciado/a	Trabajador dependiente	Privado	Solo/a	Blanco	Cristiano Evangelica	No	1	3	1	2	1	2	1	3	1	2	1	3	1	1	3	3	3	3	3	3	3	3	3	1	3	3	3	3	1	3	1	2	1	1	1	3	3	3
1	41	Lima Peru	Lima	Superior universitaria	Conviviente	Trabajador dependiente	Público	Pareja e hijos/as	Mestizo	Catolica	No	2	3	1	1	1	2	1	1	1	2	1	2	2	2	3	3	3	1	3	3	3	2	2	2	3	3	1	3	1	3	1	1	1	1	1	2	2	1
1	41	Lima	Lima	Superior universitaria	Casado/a	Trabajador dependiente	Privado	Pareja e hijos/as	Mestizo	Catolica	No	4	5	1	3	1	1	1	1	1	1	1	5	5	1	1	5	5	5	5	5	4	1	1	5	5	5	5	5	1	5	2	2	2	3	1	1	1	5
1	41	Lima	Lima	Superior universitaria	Casado/a	Trabajador independiente	Ninguno	Pareja	Mestizo	Catolica	No	1	2	3	3	1	1	1	1	1	3	1	3	2	1	5	5	5	5	5	5	4	4	2	5	5	5	5	5	2	5	2	2	1	1	2	4	4	4
1	42	Lima	Lima	Superior universitaria	Conviviente	Trabajador dependiente	Público	Pareja	Mestizo	Cristiano Evangelica	No	2	4	2	4	2	2	1	1	1	1	2	2	4	2	4	4	4	4	5	5	1	1	1	1	5	5	5	5	1	5	1	1	1	1	4	4	4	4
1	42	Lima	Lima	Superior universitaria	Casado/a	Trabajador dependiente	Privado	Pareja e hijos/as	Mestizo	Catolica	No	1	5	1	3	1	1	1	1	1	1	1	2	4	4	5	5	5	5	5	5	4	2	1	5	5	5	5	5	1	5	1	4	1	1	4	4	4	4
1	44	Ica	Lima	Superior universitaria	Conviviente	Trabajador dependiente	Privado	Pareja e hijos/as	Blanco	Catolica	No	5	5	3	3	1	1	1	1	1	1	1	3	1	1	1	5	5	5	5	5	5	5	1	1	5	5	1	4	1	5	4	3	1	1	1	4	4	4
1	45	Lima	Lima	Superior universitaria	Casado/a	Trabajador dependiente	Privado	Pareja	Mestizo	Catolica	No	3	4	2	4	4	4	2	2	1	1	1	2	4	4	4	4	4	4	3	4	4	4	2	4	4	4	5	4	2	4	4	4	4	1	4	4	4	4
1	47	Jesus maria	Lima	Superior universitaria	Soltero/a	Trabajador dependiente	Privado	Padres y/o hermanos/as	Mestizo	Catolica	No	2	4	5	5	1	1	1	1	1	1	1	5	1	1	5	5	5	5	5	5	5	5	5	1	5	5	5	5	1	5	1	1	1	1	1	1	1	1
1	47	lima	Lima	Superior universitaria	Soltero/a	Trabajador dependiente	Privado	Pareja	Mestizo	Catolica	No	3	3	5	4	1	4	4	1	5	3	2	2	2	2	5	5	5	5	5	5	4	4	1	4	5	5	5	5	1	5	3	3	3	3	3	3	1	5
1	48	Huancayo	Lima	Superior universitaria	Casado/a	Trabajador dependiente	Público	Pareja e hijos/as	Mestizo	Cristiano Evangelica	No	2	4	2	4	3	4	2	2	2	3	2	4	3	2	4	4	2	4	4	4	2	2	2	2	5	5	5	4	4	4	2	2	2	2	4	3	2	3
1	48	Jesus Maria	Lima	Superior universitaria	Casado/a	Trabajador dependiente	Público	Con hijos/as (sin pareja)	Mestizo	Catolica	No	2	4	1	4	2	2	1	1	4	2	1	2	3	2	5	5	5	4	4	5	2	2	4	1	4	5	5	5	1	4	2	2	2	2	2	3	3	4
2	50	Arequipa	Lima	Superior universitaria	Casado/a	Trabajador dependiente	Privado	Pareja e hijos/as	Mestizo	Catolica	No	2	5	1	1	1	1	1	1	1	2	1	2	5	1	5	5	5	5	2	5	5	5	1	4	5	5	5	5	2	5	2	2	2	2	2	2	2	2
2	50	Lima	Lima	Superior universitaria	Casado/a	Trabajador dependiente	Privado	Pareja e hijos/as	Mestizo	Catolica	No	1	5	1	4	1	1	1	1	1	1	1	1	1	1	5	5	5	5	5	5	1	1	1	1	5	5	5	5	1	5	1	1	1	1	1	1	1	1
1	50	LIMA	Lima	Superior universitaria	Soltero/a	Trabajador dependiente	Público	Con hijos/as (sin pareja)	Blanco	Catolica	No	4	5	1	2	2	2	2	2	5	2	2	5	5	2	5	5	5	5	5	5	2	2	2	2	5	5	5	5	2	5	2	2	2	2	2	2	2	2
2	51	Lima	Lima	Superior universitaria	Conviviente	Trabajador dependiente	Privado	Pareja e hijos/as	Mestizo	Catolica	No	5	4	3	3	4	4	2	4	2	4	1	4	3	4	3	5	5	5	5	5	4	4	3	2	5	5	3	5	3	5	4	3	4	2	3	4	3	4
2	52	Arequipa	Lima	Superior universitaria	Conviviente	Trabajador dependiente	Público	Pareja e hijos/as	Mestizo	Catolica	No	4	4	2	3	1	3	1	1	1	5	1	3	3	1	5	5	5	5	4	5	5	5	2	3	5	5	5	3	4	5	2	2	1	1	4	4	4	4
1	53	Lima	Lima	Superior universitaria	Soltero/a	Trabajador dependiente	Público	Padres y/o hermanos/as	Mestizo	Catolica	No	3	4	2	3	2	2	2	2	2	4	2	4	4	2	4	4	4	4	5	4	3	2	3	4	5	5	4	4	3	4	2	2	2	2	4	4	4	4
1	53	Lima	Lima	Superior técnica	Divorciado/a	Trabajador dependiente	Público	Con hijos/as (sin pareja)	Mestizo	Catolica	No	3	5	1	1	1	1	1	1	1	1	1	1	1	1	5	5	5	5	5	5	3	3	1	3	1	5	5	5	1	5	1	1	1	1	1	1	1	3
1	53	Jesús María	Lima	Superior técnica	Casado/a	Trabajador dependiente	Privado	Pareja e hijos/as	Mestizo	Catolica	No	3	4	3	3	3	3	3	2	2	3	2	3	3	3	4	4	4	4	5	5	2	2	2	3	4	4	4	4	3	3	2	2	2	2	2	2	2	2
1	55	lima	Lima	Superior universitaria	Casado/a	Trabajador dependiente	Privado	Pareja e hijos/as	Mestizo	Otras religiones	No	1	4	1	1	1	1	1	1	1	4	1	2	1	1	4	3	2	5	4	5	2	2	1	1	4	5	5	5	2	5	2	1	1	1	1	2	2	2
1	55	Lima	Lima	Superior técnica	Casado/a	En búsqueda de empleo	Ninguno	Pareja e hijos/as	Blanco	Catolica	No	4	5	1	4	3	1	1	1	1	1	1	1	1	3	5	5	5	5	5	5	1	1	1	1	5	5	5	5	1	5	1	1	1	1	1	3	1	3
2	55	Lima	Lima	Superior universitaria	Casado/a	Trabajador dependiente	Público	Pareja e hijos/as	Mestizo	Catolica	No	4	4	3	5	3	5	1	1	3	2	1	3	4	4	5	5	5	4	3	4	4	4	5	3	5	5	3	4	3	5	4	4	3	4	5	5	4	5
2	57	Lima	Lima	Superior universitaria	Divorciado/a	Trabajador dependiente	Privado	Hijos, padre y hermanas	Blanco	Catolica	No	2	2	1	3	2	3	1	1	1	4	1	2	3	1	5	2	2	5	5	5	4	4	2	1	1	5	5	5	2	5	2	2	2	2	4	4	4	4
2	58	Lima	Lima	Superior universitaria	Casado/a	Trabajador dependiente	Público	Pareja e hijos/as	Mestizo	Catolica	No	4	5	1	4	1	1	1	1	1	1	1	4	4	1	5	5	5	5	3	5	4	4	1	1	5	5	5	5	1	5	3	1	1	1	1	4	4	4
1	60	Lima	Lima	Superior universitaria	Casado/a	Trabajador independiente	Privado	Con hijos/as (sin pareja)	Mestizo	Cristiano Evangelica	No	3	4	2	2	2	3	2	2	2	2	2	2	4	4	2	4	4	4	4	4	2	2	2	2	4	4	5	4	2	5	1	2	2	1	4	4	4	4
1	60	LIMA	Lima	Superior universitaria	Divorciado/a	Trabajador dependiente	Público	Con hijos/as (sin pareja)	Mestizo	Cristiano Evangelica	No	2	4	2	2	1	2	1	1	1	2	2	2	3	1	1	1	1	1	1	1	4	4	2	1	5	1	1	1	1	5	2	2	1	1	4	3	4	4
2	60	Lima	Lima	Superior universitaria	Casado/a	Trabajador dependiente	Privado	Pareja e hijos/as	Blanco	Catolica	No	4	4	1	5	1	5	1	1	1	1	1	4	3	1	5	5	5	5	5	5	4	5	4	2	5	5	5	5	4	5	1	1	1	1	1	3	3	3
1	61	Lima	Lima	Superior universitaria	Soltero/a	Trabajador dependiente	Privado	Con hijos/as (sin pareja)	Mestizo	Catolica	No	1	4	1	1	1	1	1	1	1	1	1	1	1	2	5	5	5	5	3	5	3	4	3	1	5	5	5	5	1	5	1	1	1	1	1	1	1	3
1	63	Peru	Lima	Superior universitaria	Casado/a	Trabajador independiente	Privado	Pareja	Mestizo	Catolica	No	3	4	2	4	2	3	1	1	1	1	1	4	4	1	4	4	5	5	5	5	5	5	4	5	5	5	5	5	1	5	5	5	2	1	5	5	5	5
1	63	Lima	Lima	Superior universitaria	Casado/a	Trabajador independiente	Privado	Pareja e hijos/as	Blanco	Catolica	No	4	5	1	2	2	1	1	1	1	1	1	1	2	1	4	5	5	5	5	5	1	2	5	4	5	5	5	5	4	5	1	1	2	4	4	5	4	5
1	65	Lima	Lima	Superior universitaria	Divorciado/a	Trabajador independiente	Privado	Con hijos/as (sin pareja)	Mestizo	Catolica	No	1	4	2	2	2	1	1	1	1	1	1	2	4	4	5	5	5	5	2	5	4	4	1	1	5	5	5	5	5	5	5	5	5	5	2	3	3	3
1	65	Lima	Lima	Superior técnica	Casado/a	Jubilado/a	Ninguno	Pareja e hijos/as	Mestizo	Catolica	No	2	4	5	2	2	2	2	2	2	2	2	2	2	2	4	4	4	4	3	4	4	4	2	3	4	4	4	4	2	4	2	2	2	2	4	2	2	2
1	66	Lima	Lima	Superior universitaria	Soltero/a	Trabajador dependiente	Público	Con hijos/as (sin pareja)	Mestizo	Catolica	No	3	4	2	4	1	2	1	1	1	2	1	2	4	1	5	5	5	5	4	5	4	3	3	1	5	5	5	5	1	5	1	1	1	1	3	2	1	3
1	66	Lima	Lima	Superior universitaria	Viudo/a	Trabajador independiente	Privado	Solo/a	Mestizo	Catolica	No	1	4	2	2	1	2	1	1	1	4	2	4	3	2	5	5	5	4	5	4	4	4	2	2	5	5	5	4	2	5	2	4	2	2	4	4	2	4
1	66	Lima	Lima	Superior universitaria	Casado/a	Jubilado/a	Ninguno	Pareja e hijos/as	Mestizo	Catolica	No	2	4	4	4	2	4	2	2	1	4	2	3	3	3	3	4	4	4	4	4	4	4	4	4	4	4	4	4	4	4	4	4	4	4	4	4	4	4
1	69	lima	Lima	Superior universitaria	Casado/a	Trabajador independiente	Privado	Pareja e hijos/as	Mestizo	Catolica	No	3	4	2	4	1	3	1	1	1	4	1	3	3	1	5	5	5	5	5	5	5	5	3	3	5	5	5	5	3	5	1	1	2	1	3	3	3	4
1	70	tacna	Lima	Superior universitaria	Casado/a	Trabajador dependiente	Privado	Pareja e hijos/as	Mestizo	Catolica	No	2	3	1	2	1	1	1	1	1	1	1	3	2	1	5	5	5	5	5	5	5	4	5	1	5	5	5	5	1	5	1	1	1	1	1	2	1	2
1	70	Tacna	Lima	Superior universitaria	Casado/a	Trabajador dependiente	Público	Pareja e hijos/as	Mestizo	Catolica	No	5	4	1	2	1	1	1	1	1	2	1	2	2	2	4	4	5	4	3	4	4	4	2	3	4	3	4	4	2	4	2	1	1	1	3	3	3	3
1	71	Lima	Lima	Superior universitaria	Soltero/a	Jubilado/a	Ninguno	Padres y/o hermanos/as	Afroperuano	Catolica	No	2	4	2	1	1	3	3	3	3	3	2	3	5	2	1	1	1	1	1	2	2	3	2	3	1	1	1	2	2	1	2	2	2	2	3	3	3	3
1	73	Lima	Lima	Superior técnica	Casado/a	Sin ocupación actualmente	Ninguno	Pareja	Mestizo	Catolica	No	2	4	1	2	2	1	1	1	1	1	1	2	2	2	4	5	5	5	5	5	4	2	1	2	5	5	5	5	2	5	2	2	2	2	4	2	2	2
2	74	Lima	Lima	Superior universitaria	Casado/a	Jubilado/a	Privado	Pareja	Mestizo	Catolica	No	2	3	1	4	2	1	1	1	1	1	1	1	1	1	2	2	4	4	4	4	4	4	4	4	4	4	4	4	4	4	4	4	2	1	1	1	1	1
2	75	Lima	Lima	Superior universitaria	Casado/a	Jubilado/a	Privado	Esposa	Blanco	Catolica	No	2	4	1	3	2	1	1	1	2	1	2	4	4	2	5	5	5	5	5	5	5	5	2	1	5	5	5	5	5	5	5	5	1	1	1	3	1	4
2	75	Lima	Lima	Superior universitaria	Casado/a	Jubilado/a	Privado	ESPOSA	Mestizo	Catolica	No	2	4	1	2	2	1	1	1	1	1	1	2	2	2	4	5	5	5	5	5	4	2	1	2	5	5	5	5	2	5	2	2	2	2	4	2	2	2
1	18	Surquillo	Lima	Superior universitaria	Soltero/a	Estudiante	Ninguno	Padres y/o hermanos/as	Mestizo	Agnostico / Ateo	No	2	3	3	5	2	3	3	5	1	4	2	2	3	4	4	4	3	4	4	3	4	5	3	4	4	5	3	5	3	4	2	2	2	2	2	2	2	4
1	19	Maternidad de Lurin	Lima	Superior técnica	Soltero/a	Estudiante	Privado	Padres y/o hermanos/as	Mestizo	Catolica	No	2	4	3	3	2	3	2	1	1	2	1	4	4	2	5	5	5	5	3	5	4	5	3	4	4	5	4	4	3	4	2	2	2	2	3	4	3	3
1	20	La libertad	Lima	Superior técnica	Soltero/a	Trabajador dependiente	Privado	Padres y/o hermanos/as	No sabe	Catolica	No	2	4	2	4	4	3	1	4	4	1	4	1	4	4	4	4	4	4	2	5	5	5	1	1	4	1	1	1	1	1	1	1	1	2	4	4	4	4
1	20	Lima Metropolitana	Lima	Superior universitaria	Soltero/a	Estudiante	Ninguno	Padres y/o hermanos/as	No sabe	Agnostico / Ateo	No	3	4	2	5	4	4	3	1	2	3	2	5	4	3	2	3	2	4	2	4	5	4	3	2	2	4	4	4	3	2	3	4	2	3	4	4	3	5
2	20	Lima, Peru	Lima	Superior técnica	Soltero/a	En búsqueda de empleo	Ninguno	Padres y/o hermanos/as	Mestizo	Catolica	No	4	4	2	4	4	4	3	4	4	4	2	4	5	4	3	4	3	4	4	4	4	4	3	4	4	4	4	4	3	2	4	3	3	4	3	2	2	2
2	20	San Juan de Miraflores	Lima	Superior técnica	Soltero/a	Estudiante	Ninguno	Padres y/o hermanos/as	Mestizo	Catolica	No	3	5	2	4	4	2	2	1	1	1	1	2	4	1	1	5	5	5	5	5	4	4	2	2	5	5	5	5	5	5	4	4	2	1	4	4	4	4
1	21	PACHACAMAC	Lima	Superior técnica	Soltero/a	Estudiante	Ninguno	Padres y/o hermanos/as	Quechua	Cristiano Evangelica	Sí	3	4	3	4	4	4	4	4	4	4	4	4	4	4	4	4	4	4	4	4	4	4	3	4	3	4	4	3	3	4	4	4	4	4	4	4	4	4
1	21	18/08/2001	Lima	Superior universitaria	Soltero/a	Estudiante	Privado	Padres y/o hermanos/as	Mestizo	Catolica	No	2	4	2	3	4	4	2	1	1	1	1	3	3	1	5	4	4	5	3	5	4	4	4	2	5	5	1	4	2	5	3	4	1	1	1	2	3	3
2	21	Lima, Perú	Lima	Superior universitaria	Soltero/a	Estudiante	Ninguno	Padres y/o hermanos/as	Mestizo	Otras religiones	No	4	4	4	4	5	5	3	1	1	5	2	2	5	3	4	4	4	4	4	4	4	4	4	4	4	5	4	4	4	3	3	2	3	4	4	4	4	4
2	21	Lima	Lima	Superior universitaria	Soltero/a	Estudiante	Privado	Padres y/o hermanos/as	Mestizo	Catolica	No	2	4	1	3	1	2	1	1	1	2	1	3	4	1	5	5	5	5	5	5	4	4	1	1	5	5	5	5	1	4	1	1	5	1	1	1	1	1
2	24	Lurin/ Lima	Lima	Superior técnica	Soltero/a	Trabajador dependiente	Privado	Padres y/o hermanos/as	Mestizo	Otras religiones	No	3	4	2	4	1	1	1	1	1	2	3	3	2	1	1	5	4	5	5	5	4	4	2	2	3	4	4	5	3	5	4	4	2	2	3	2	2	2
1	25	Lima	Lima	Superior universitaria	Soltero/a	Estudiante	Ninguno	Solo/a	No sabe	Otras religiones	No	3	5	2	3	3	4	2	1	1	4	1	5	4	4	3	4	5	5	1	5	4	3	4	4	4	5	5	4	3	4	2	2	2	1	4	5	5	5
1	26	San Martín de Porres, Perú	Lima	Superior universitaria	Soltero/a	Estudiante	Privado	Padres y/o hermanos/as	Mestizo	Catolica	No	1	4	5	2	3	1	1	1	1	1	1	3	5	1	4	5	5	5	5	5	5	5	1	3	5	5	5	5	2	5	1	1	1	1	1	2	2	2
1	27	Huanuco	Lima	Superior técnica	Conviviente	Trabajador dependiente	Privado	Pareja e hijos/as	No sabe	Cristiano Evangelica	No	3	4	2	3	2	3	2	3	2	3	4	2	3	3	4	3	2	4	3	4	4	4	3	2	5	5	4	4	2	5	3	4	2	2	3	4	2	4
1	28	Miraflores, Lima	Lima	Superior técnica	Soltero/a	En búsqueda de empleo	Privado	Padres y/o hermanos/as	Mestizo	Catolica	No	3	4	2	3	2	4	3	2	2	2	2	5	5	3	2	4	4	4	3	4	4	4	3	4	4	4	4	4	3	3	4	4	4	3	4	4	4	4
2	35	Agustino	Lima	Superior universitaria	Soltero/a	Trabajador dependiente	Privado	Padres y/o hermanos/as	Quechua	Catolica	No	3	4	3	4	3	1	2	1	1	2	2	1	4	3	2	5	5	5	5	5	2	2	2	2	5	5	5	4	2	5	1	1	1	2	2	2	2	2
1	35	Cusco	Lima	Superior técnica	Soltero/a	Trabajador independiente	Público	Padres y/o hermanos/as	Mestizo	Catolica	No	3	2	2	4	3	5	3	1	1	2	2	3	3	3	4	5	5	5	5	4	1	2	3	2	1	2	2	1	1	1	1	1	2	1	1	1	1	1
1	36	Lima	Lima	Superior universitaria	Soltero/a	Trabajador independiente	Privado	Padres y/o hermanos/as	Blanco	Catolica	No	1	4	1	3	2	2	1	1	1	2	1	1	3	1	5	4	4	4	5	5	5	3	5	4	5	5	5	5	1	5	2	2	5	5	5	5	5	3
1	40	Lima	Lima	Superior universitaria	Soltero/a	Trabajador dependiente	Privado	Padres y/o hermanos/as	Mestizo	Catolica	No	3	4	3	3	3	2	2	2	2	2	2	2	2	2	4	3	5	5	5	5	5	3	2	2	3	5	2	5	3	5	3	3	1	1	1	1	1	1
1	40	Tumbes	Lima	Superior universitaria	Soltero/a	Trabajador dependiente	Público	Solo/a	Mestizo	Otras religiones	No	1	5	1	1	1	1	1	1	1	1	5	5	1	1	5	5	5	5	5	5	1	1	1	1	5	5	5	5	1	1	5	1	1	1	1	1	1	1
1	41	LIMA	Lima	Superior universitaria	Soltero/a	Trabajador dependiente	Público	Padres y/o hermanos/as	Mestizo	Catolica	No	4	4	1	4	1	4	1	1	1	4	1	4	3	1	3	5	5	4	3	4	4	1	1	1	5	5	1	5	3	5	3	3	3	1	4	4	2	4
1	41	Jesús María	Lima	Superior universitaria	Casado/a	Trabajador dependiente	Privado	Pareja e hijos/as	Mestizo	Catolica	No	2	4	1	2	1	3	1	5	1	1	1	1	3	1	5	5	5	5	5	5	3	1	1	1	5	5	5	5	1	5	1	1	1	1	1	1	1	1
2	42	Lima	Lima	Superior universitaria	Casado/a	Trabajador independiente	Privado	Pareja e hijos/as	Mestizo	Catolica	Sí	3	4	2	2	2	4	2	2	1	4	2	4	4	3	4	4	4	4	4	4	4	4	4	2	4	5	5	4	2	4	2	2	2	2	2	2	2	2
2	43	San isidro	Lima	Superior universitaria	Casado/a	Trabajador independiente	Privado	Pareja e hijos/as	Mestizo	Catolica	No	5	5	1	5	1	1	1	1	1	1	5	3	5	1	4	5	5	5	5	5	4	4	4	1	5	5	5	5	2	3	3	3	1	1	1	3	3	3
2	47	chancay	Lima	Superior universitaria	Casado/a	Trabajador dependiente	Privado	Pareja e hijos/as	Mestizo	Cristiano Evangelica	No	2	5	2	1	2	2	2	2	2	2	2	2	2	2	5	4	4	5	5	5	4	1	2	2	5	5	1	5	1	5	2	2	1	1	1	1	1	2
2	48	Lima	Lima	Superior universitaria	Divorciado/a	Trabajador dependiente	Público	Solo/a	Mestizo	Catolica	No	4	5	1	3	2	4	1	1	1	1	1	2	2	1	4	4	4	4	4	5	4	3	2	3	5	5	5	5	4	5	3	3	2	2	1	4	2	4
2	48	Lima	Lima	Superior universitaria	Divorciado/a	Trabajador dependiente	Privado	Padres y/o hermanos/as	Mestizo	Catolica	No	1	4	1	2	1	1	1	1	1	2	1	1	1	1	5	5	5	5	5	5	4	4	1	1	1	5	5	5	1	5	1	1	1	1	1	1	1	1
1	50	Lima	Lima	Superior universitaria	Soltero/a	Trabajador dependiente	Privado	Hermana	Mestizo	Catolica	No	2	2	2	2	2	2	2	2	2	2	2	2	4	2	4	4	4	4	4	4	4	4	2	2	4	4	4	4	2	4	4	4	2	2	2	2	2	2
1	54	Huánuco	Lima	Superior universitaria	Casado/a	Trabajador independiente	Privado	Pareja	Mestizo	Catolica	No	4	4	2	3	2	2	2	5	1	3	1	3	3	1	1	5	5	5	3	4	2	2	2	2	5	5	5	4	3	5	2	2	2	2	2	2	2	2
2	55	Huancayo, Junín	Lima	Superior universitaria	Casado/a	Trabajador independiente	Privado	Pareja e hijos/as	Mestizo	Catolica	No	1	4	1	2	1	2	1	1	1	1	1	2	2	2	4	5	5	5	4	5	1	1	1	1	5	5	1	5	1	5	1	1	1	1	1	2	1	2
2	57	Lima	Lima	Superior técnica	Casado/a	Trabajador independiente	Ninguno	Pareja e hijos/as	Mestizo	Otras religiones	No	1	4	1	1	1	1	1	1	1	4	1	1	4	1	1	4	4	4	4	4	4	4	1	1	4	4	4	4	1	4	1	1	1	1	1	1	1	1
2	57	Perú	Lima	Superior universitaria	Casado/a	Trabajador dependiente	Público	Pareja e hijos/as	Mestizo	Catolica	Sí	2	4	1	4	1	3	4	4	1	2	4	4	4	3	3	5	5	4	3	4	3	3	4	2	4	4	4	4	2	4	2	3	3	2	4	4	4	4
2	57	LIMA	Lima	Superior técnica	Conviviente	Trabajador dependiente	Público	Pareja e hijos/as	Mestizo	Agnostico / Ateo	No	4	3	1	1	2	2	1	1	1	3	1	4	3	1	4	5	5	5	5	5	4	4	1	4	5	5	5	5	3	5	4	4	5	1	1	3	3	4
2	57	la victoria	Lima	Superior universitaria	Casado/a	Trabajador dependiente	Privado	Pareja e hijos/as	Mestizo	Agnostico / Ateo	No	1	4	1	3	1	1	1	1	1	1	1	3	4	1	5	5	5	5	5	5	1	1	1	1	5	5	5	5	1	5	1	1	1	1	4	2	1	2
2	59	Perú	Lima	Superior universitaria	Casado/a	Trabajador dependiente	Privado	Pareja e hijos/as	Mestizo	Catolica	No	3	5	3	3	2	1	1	1	1	2	2	4	4	1	4	5	5	5	5	5	2	1	2	2	5	5	5	5	2	5	2	1	1	1	2	2	2	4
1	60	Lima	Lima	Superior universitaria	Casado/a	Trabajador independiente	Privado	Pareja	Mestizo	Catolica	No	1	3	1	2	1	2	2	1	1	2	2	2	2	2	5	5	5	5	5	5	2	2	2	2	5	5	2	4	2	5	2	2	2	2	2	2	2	2
2	61	Bellavista	Lima	Superior técnica	Divorciado/a	Trabajador dependiente	Público	Solo/a	Mestizo	Catolica	No	2	4	1	4	1	1	1	1	1	4	1	1	4	1	4	5	5	5	5	5	5	5	4	1	5	5	5	5	2	5	1	1	1	1	1	1	1	1
1	62	Lima	Lima	Secundaria	Casado/a	Sin ocupación actualmente	Ninguno	Pareja e hijos/as	Mestizo	Catolica	No	2	1	2	2	2	2	2	1	1	2	1	1	4	1	2	1	1	4	1	1	1	1	5	1	5	5	1	1	2	5	2	2	2	2	5	5	2	1
2	62	Lima	Lima	Superior universitaria	Conviviente	Trabajador independiente	Privado	Pareja y Madre	Mestizo	Catolica	No	5	5	4	5	1	1	1	1	3	4	1	4	3	4	2	4	4	5	3	4	5	5	4	3	5	5	5	5	4	5	2	4	3	2	2	1	4	3
1	65	Tarma	Lima	Superior universitaria	Casado/a	Trabajador dependiente	Público	Con hijos/as (sin pareja)	Mestizo	Catolica	No	3	4	2	2	1	1	1	1	3	2	3	2	2	3	2	3	4	4	4	4	3	2	2	2	5	5	3	4	3	5	1	2	3	3	3	4	4	4
1	65	Lima, Perú	Lima	Superior técnica	Divorciado/a	Trabajador independiente	Privado	Padres y/o hermanos/as	Mestizo	Catolica	No	2	4	1	4	4	1	1	1	1	1	1	2	2	2	4	5	5	5	5	5	4	4	1	2	4	5	5	5	2	5	1	2	1	1	2	2	2	2
2	66	Lima	Lima	Superior universitaria	Casado/a	Jubilado/a	Privado	Pareja	Mestizo	Catolica	No	4	4	1	2	1	3	1	1	1	3	1	2	3	2	3	5	5	5	4	5	4	4	3	1	5	5	5	5	2	5	2	2	1	1	2	4	2	4
1	69	Talara Piura	Lima	Superior universitaria	Casado/a	Trabajador independiente	Privado	Pareja	Mestizo	Catolica	No	2	4	3	2	2	2	2	1	1	2	1	2	2	2	4	5	5	4	5	5	4	3	2	2	2	5	4	5	2	2	3	2	2	2	2	2	2	4
2	74	Lima	Lima	Superior universitaria	Casado/a	Trabajador dependiente	Privado	Pareja e hijos/as	Mestizo	Catolica	No	2	5	1	1	1	5	1	1	1	1	1	2	4	1	5	5	5	5	5	5	5	5	5	1	5	5	5	5	5	5	1	1	1	1	1	4	1	4
2	77	Callao	Lima	Superior universitaria	Casado/a	Jubilado/a	Privado	Pareja	Mestizo	Catolica	No	1	4	1	3	2	3	1	1	1	3	1	2	1	2	5	5	4	4	4	5	3	1	3	2	5	5	5	5	3	5	1	3	1	1	3	3	3	3
1	19	Puerto maldonado	Madre de Dios	Superior universitaria	Soltero/a	Estudiante	Ninguno	Padres y/o hermanos/as	Mestizo	Catolica	No	2	3	2	3	1	3	2	1	1	2	2	3	3	3	3	4	5	4	3	4	4	2	3	3	4	4	4	4	4	4	2	3	4	2	2	3	2	3
1	19	Puerto Maldonado	Madre de Dios	Superior universitaria	Soltero/a	Estudiante	Ninguno	Padres y/o hermanos/as	Mestizo	Catolica	No	1	3	3	4	1	2	1	5	1	3	2	2	2	3	3	4	5	5	3	4	3	1	3	1	5	3	4	4	3	3	1	1	4	2	2	3	2	3
2	23	Madre de Dios	Madre de Dios	Superior universitaria	Soltero/a	Estudiante	Ninguno	Amigos/Compañeros de vivienda	Mestizo	Agnostico / Ateo	No	3	4	4	4	2	4	4	1	2	4	2	3	3	3	2	3	4	3	3	4	4	4	3	3	4	3	4	3	4	4	4	4	3	4	3	4	4	4
1	39	Arequipa	Moquegua	Superior técnica	Soltero/a	Trabajador dependiente	Público	Con hijos/as (sin pareja)	Mestizo	Catolica	No	1	4	1	2	1	3	1	1	1	1	1	2	3	1	1	5	5	5	4	5	3	3	1	3	5	5	5	5	4	5	1	1	1	1	5	1	1	3
1	45	Piura	Piura	Superior universitaria	Soltero/a	Trabajador dependiente	Público	Padres, hermanos e hijo	Mestizo	Cristiano Evangelica	No	1	2	1	1	1	1	1	1	1	1	1	1	2	1	5	5	4	5	5	5	2	1	1	1	5	4	5	5	1	5	1	1	1	1	1	1	1	1
2	22	Paucartambo-cusco	Puno	Superior universitaria	Soltero/a	Estudiante	Ninguno	Padres y/o hermanos/as	Quechua	Catolica	No	3	3	2	3	1	3	1	2	2	2	2	2	2	2	2	2	3	2	2	2	3	2	3	2	3	2	1	2	3	1	2	1	2	3	1	2	2	2
1	54	Miraflores - Lima - Lima	San Martín	Superior universitaria	Divorciado/a	Trabajador dependiente	Público	Con hijos/as (sin pareja)	Mestizo	Catolica	No	1	4	1	1	1	1	1	1	1	1	1	1	1	1	1	5	5	5	5	5	2	2	1	1	5	5	5	5	1	5	1	1	1	1	1	1	1	1
*Note
1 = Woman
2 = Men
[truncated: 9 more columns]
