# Supplementary material for: Psychological insight into corruption: construction and validation of the Corrupt Intention Scale (CIS)
Source: Psicol Reflex Crit. 2025 May 20;38:15. doi: 10.1186/s41155-025-00352-3 (PMC12092907; doi:10.1186/s41155-025-00352-3)
Supplement: Supplementary file 4 — Supplementary Material 4. [file 41155_2025_352_MOESM4_ESM.csv]

1. Sexo*	2. Edad	3. Lugar de nacimiento	4. Departamento y provincia de residencia	5. Grado de instrucción alcanzado	6. Estado civil	Ocupación	8. Sector laboral	9. Con quien vive	10. Autoidentificación etnica	11. Religión	12. Nivel Socioeconómico percibido:	13. Pertenencia a partido político	C3**	C5	C7	C11	C14	C21	C22	C31	C32	C35	C36	C37	C38	C39	C47	TIC
													C1***	C2	C3	C4	C5	C6	C7	C8	C9	C10	C11	C12	C13	C14	C15
1	22	Hospital Antonio Lorena	Cusco	Superior universitaria	Soltero/a	Estudiante	Ninguno	Padres y/o hermanos/as	Mestizo	Agnóstico/Ateo	Muy bajo	No	1	1	1	1	1	1	1	1	1	1	1	1	1	1	1	15
2	36	Cusco	Cusco	Superior universitaria	Soltero/a	Trabajador dependiente	Privado	Solo/a	Mestizo	Catolica	Medio	No	1	1	1	1	1	1	1	1	1	1	1	1	1	1	1	15
2	59	LIMA	Lima	Superior universitaria	Soltero/a	Trabajador dependiente	Privado	Padres y/o hermanos/as	Mestizo	Catolica	Medio	No	1	1	1	1	1	1	1	1	1	1	1	1	1	1	1	15
2	29	Cusco	Cusco	Superior universitaria	Soltero/a	Trabajador dependiente	Público	Padres y/o hermanos/as	Mestizo	Catolica	Medio	No	1	1	1	1	1	1	1	1	1	1	1	1	1	1	1	15
1	26	Huacho	Lima	Superior universitaria	Conviviente	Trabajador dependiente	Privado	Solo con su pareja	Blanco	Catolica	Medio	No	1	1	1	1	1	1	1	2	2	1	1	1	1	1	1	17
1	61	Lima	Lima	Superior universitaria	Divorciado/a	Trabajador independiente	Privado	Solo/a	Blanco	Catolica	Alto	No	1	1	1	1	1	1	1	1	1	1	1	1	1	1	1	15
2	49	Jesus María	Lima	Superior universitaria	Casado/a	Trabajador dependiente	Público	Otros familiares	Mestizo	Catolica	Medio	No	1	1	1	1	1	1	4	1	1	1	1	1	1	1	1	18
2	55	Huanuco	Huanuco	Superior universitaria	Casado/a	Trabajador dependiente	Público	Pareja e hijos/as	No sabe	Catolica	Bajo	No	1	1	1	1	1	1	1	1	1	2	3	2	2	1	1	20
2	27	Cusco	Cusco	Superior universitaria	Soltero/a	Estudiante	Ninguno	Padres y/o hermanos/as	Otro	Catolica	Medio	No	1	1	1	1	1	1	1	1	1	1	1	1	1	1	1	15
2	25	La victoria	Lima	Superior universitaria	Soltero/a	Trabajador independiente	Ninguno	Padres y/o hermanos/as	Mestizo	Catolica	Bajo	No	1	1	1	1	1	2	1	1	1	1	2	1	4	1	1	20
2	34	8-Ene-88	Lima	Superior universitaria	Soltero/a	Estudiante	Público	Padres y/o hermanos/as	Mestizo	Cristiano Evangelica	Bajo	No	1	1	1	1	1	1	1	1	1	1	2	2	2	2	1	19
1	20	Ancash, Caraz	Ancash	Secundaria	Soltero/a	Estudiante	Privado	Solo/a	Mestizo	Agnóstico/Ateo	Medio	No	1	3	1	4	1	1	1	1	1	1	1	3	1	3	1	24
1	39	Lima	Lima	Superior universitaria	Conviviente	Sin ocupación actualmente	Ninguno	Pareja e hijos/as	No sabe	Catolica	Medio	No	2	2	1	2	1	1	1	2	1	1	1	2	2	3	1	23
1	18	Santiago-Cusco	Cusco	Superior universitaria	Soltero/a	Estudiante	Ninguno	Padres y/o hermanos/as	Mestizo	Catolica	Medio	No	1	1	1	1	2	3	3	3	1	1	1	1	1	1	3	24
1	31	Cajamarca	Lima	Superior técnica	Soltero/a	Trabajador independiente	Privado	Padres y/o hermanos/as	Mestizo	Catolica	Medio	No	1	1	1	1	1	1	1	1	1	1	3	3	3	1	3	23
1	27	Ollantaytambo	Cusco	Superior universitaria	Soltero/a	Estudiante	Privado	Solo/a	Mestizo	Catolica	Medio	No	1	4	1	1	1	2	1	1	1	1	1	1	1	1	1	19
2	44	Lima	Lima	Superior universitaria	Soltero/a	Trabajador dependiente	Público	Solo/a	Blanco	Catolica	Alto	No	1	1	1	1	1	2	2	1	1	1	3	2	3	2	1	23
1	19	Callao	Callao	Superior universitaria	Soltero/a	Estudiante	Ninguno	Padres y/o hermanos/as	Mestizo	Otras religiones	Medio	No	1	1	1	1	1	3	3	1	1	3	3	3	1	1	1	25
2	19	Callao	Callao	Superior universitaria	Soltero/a	Trabajador dependiente	Privado	Padres y/o hermanos/as	Blanco	Catolica	Medio	No	1	3	1	1	1	1	1	1	1	1	3	2	1	1	3	22
1	19	Callao	Lima	Superior universitaria	Soltero/a	Estudiante	Ninguno	Padres y/o hermanos/as	Mestizo	Catolica	Medio	No	2	3	1	1	1	1	1	1	1	1	3	2	1	1	1	21
1	42	Ica	Lima	Superior universitaria	Casado/a	Trabajador dependiente	Privado	Pareja e hijos/as	Mestizo	Catolica	Medio	No	1	1	1	1	1	1	2	1	1	2	2	2	2	2	1	21
1	50	Lima	Lima	Superior universitaria	Divorciado/a	Trabajador independiente	Privado	Con hijos/as (sin pareja)	Mestizo	Catolica	Medio	Sí	1	1	1	1	1	2	2	2	2	2	2	2	2	1	2	24
1	19	Perú	Lima	Superior universitaria	Soltero/a	Estudiante	Ninguno	Padres y/o hermanos/as	No sabe	Agnóstico/Ateo	Medio	No	1	1	1	1	1	1	4	4	3	1	1	1	1	1	1	23
2	28	Lima	Lima	Superior universitaria	Soltero/a	Trabajador independiente	Privado	Otros familiares	Quechua	Cristiano Evangelica	Medio	No	1	1	1	1	1	5	4	1	1	1	1	1	1	1	2	23
1	18	Callao	Callao	Superior universitaria	Soltero/a	Estudiante	Ninguno	Padres y/o hermanos/as	Mestizo	Catolica	Medio	No	1	2	1	1	1	1	3	1	2	2	2	2	2	1	2	24
2	30	Cusco	Cusco	Superior universitaria	Soltero/a	Estudiante	Ninguno	Padres y/o hermanos/as	Mestizo	Catolica	Medio	No	2	1	1	1	2	1	2	2	2	1	3	2	3	1	1	25
1	41	Lima	Lima	Superior universitaria	Divorciado/a	Trabajador dependiente	Privado	Con hijos/as (sin pareja)	Mestizo	Catolica	Bajo	No	1	1	1	1	2	2	1	2	2	1	2	1	1	1	3	22
1	20	Lima	Lima	Superior universitaria	Soltero/a	Estudiante	Ninguno	Padres y/o hermanos/as	No sabe	Agnóstico/Ateo	Medio	No	2	1	1	1	1	3	3	1	1	1	2	1	1	1	1	21
1	20	Abancay	Apurimac	Superior universitaria	Soltero/a	Estudiante	Ninguno	Otros familiares	Quechua	Catolica	Medio	No	1	1	2	1	1	4	4	4	2	2	1	1	1	1	1	27
1	22	Callao	Callao	Superior universitaria	Soltero/a	Trabajador independiente	Público	Padres y/o hermanos/as	Mestizo	Catolica	Medio	No	1	3	1	1	1	4	3	1	3	1	1	1	1	1	1	24
1	63	Motupe, Lambayeque	Lima	Secundaria	Casado/a	Trabajador dependiente	Privado	Otros familiares	Blanco	Catolica	Alto	No	1	2	1	1	1	1	1	1	2	4	1	1	1	2	4	24
1	25	Urubamba	Cusco	Superior técnica	Soltero/a	Estudiante	Privado	Padres y/o hermanos/as	Quechua	Catolica	Medio	No	1	3	2	3	1	4	2	1	1	1	1	2	3	1	1	27
1	18	Perú	Lima	Superior universitaria	Soltero/a	Estudiante	Ninguno	Padres y/o hermanos/as	No sabe	Catolica	Medio	No	1	1	1	1	1	3	3	1	1	2	3	3	3	1	3	28
1	36	Cajamarca	Cajamarca	Superior técnica	Casado/a	Trabajador independiente	Privado	Pareja e hijos/as	Mestizo	Catolica	Bajo	No	1	1	1	1	1	2	1	1	1	2	4	4	4	1	1	26
1	52	Lima	Callao	Superior universitaria	Casado/a	Trabajador dependiente	Público	Pareja e hijos/as	Mestizo	Catolica	Medio	No	1	1	1	1	2	4	4	2	2	1	1	1	1	1	1	24
1	54	Lima	Lima	Secundaria	Soltero/a	Trabajador dependiente	Privado	Con hijos/as (sin pareja)	Mestizo	Catolica	Bajo	No	2	2	1	1	2	2	1	1	1	1	1	1	1	2	1	20
1	19	Suiza (En Lima desde los 2 años)	Lima	Superior universitaria	Soltero/a	Estudiante	Ninguno	Padres y/o hermanos/as	Blanco	Catolica	Medio	No	1	1	1	1	1	1	1	1	1	4	4	4	4	1	1	27
1	41	Tocache	Lima	Superior universitaria	Soltero/a	Trabajador dependiente	Público	Padres y/o hermanos/as	Mestizo	Catolica	Bajo	No	3	2	1	2	1	4	4	2	2	2	2	2	2	1	2	32
2	25	Piura	Piura	Superior universitaria	Soltero/a	Estudiante	Ninguno	Padres y/o hermanos/as	Blanco	Catolica	Medio	No	2	2	2	1	2	2	2	2	2	2	1	2	2	1	2	27
2	22	Cusco-Acomayo-Pomacanchi	Cusco	Secundaria	Conviviente	Estudiante	Ninguno	Solo con su pareja	Quechua	Catolica	Bajo	No	1	4	1	1	1	5	5	1	1	1	1	1	1	1	1	26
2	26	Urubamba	Cusco	Superior técnica	Casado/a	Estudiante	Público	Solo con su pareja	Quechua	Cristiano Evangelica	Medio	No	2	2	2	2	2	2	1	2	1	2	2	1	2	1	3	27
2	39	Callao	Lima	Superior universitaria	Soltero/a	Trabajador dependiente	Privado	Solo/a	Mestizo	Agnóstico/Ateo	Medio	No	1	1	1	2	1	2	4	3	2	1	1	1	2	1	2	25
2	30	comas	Lima	Superior universitaria	Soltero/a	Estudiante	Privado	Padres y/o hermanos/as	Otro	Catolica	Bajo	No	1	3	1	1	1	2	1	2	2	2	3	3	3	4	1	30
1	18	Lima	Lima	Superior universitaria	Soltero/a	Estudiante	Ninguno	Padres y/o hermanos/as	Mestizo	Catolica	Medio	No	4	1	1	1	2	1	2	1	3	2	3	2	1	1	2	27
2	44	Lima	Lima	Secundaria	Soltero/a	Trabajador dependiente	Público	Solo/a	Mestizo	Catolica	Bajo	No	3	3	2	1	5	1	1	1	1	1	2	1	1	2	2	27
1	40	Ancash	Lima	Superior técnica	Soltero/a	Trabajador independiente	Privado	Solo/a	Quechua	Catolica	Bajo	No	1	2	1	1	2	2	3	2	2	2	2	3	2	1	1	27
2	40	La Oroya	Lima	Superior universitaria	Casado/a	Trabajador dependiente	Privado	Pareja e hijos/as	Mestizo	Catolica	Medio	No	1	1	1	1	1	4	4	2	4	1	2	1	2	1	1	27
2	30	LIMA	Lima	Superior universitaria	Soltero/a	Trabajador dependiente	Privado	Solo/a	Mestizo	Catolica	Medio	No	2	3	1	1	1	3	3	2	1	1	2	2	2	1	4	29
1	21	Quillabamba	Cusco	Superior universitaria	Soltero/a	Estudiante	Ninguno	Solo/a	Quechua	Catolica	Medio	No	3	4	1	1	1	1	1	1	1	2	3	3	2	5	1	30
2	26	Lima	Lima	Superior técnica	Soltero/a	Estudiante	Ninguno	Padres y/o hermanos/as	Mestizo	Otras religiones	Bajo	No	1	1	1	1	1	2	2	2	2	1	1	1	4	1	1	22
2	19	Lima	Callao	Superior universitaria	Soltero/a	Estudiante	Ninguno	Padres y/o hermanos/as	Mestizo	Agnóstico/Ateo	Bajo	No	1	3	1	1	1	1	1	1	1	3	2	2	3	3	3	27
2	28	Pueblo Libre	Lima	Superior universitaria	Soltero/a	En búsqueda de empleo	Ninguno	Padres y/o hermanos/as	Mestizo	Otras religiones	Muy bajo	No	1	3	1	2	2	2	3	3	3	2	2	2	1	1	1	29
1	37	Miraflores - Lima	Lima	Superior técnica	Casado/a	Sin ocupación actualmente	Ninguno	Solo/a	Mestizo	Agnóstico/Ateo	Medio	No	1	1	1	1	1	4	4	2	3	2	2	1	2	1	2	28
2	26	piura	Lima	Superior universitaria	Soltero/a	Estudiante	Privado	Padres y/o hermanos/as	Afroperuano	Catolica	Medio	No	1	1	1	1	1	3	1	1	1	1	3	3	3	1	3	25
1	42	Yauyos	Lima	Superior universitaria	Soltero/a	Trabajador dependiente	Público	Solo con su pareja	Mestizo	Otras religiones	Medio	No	1	1	1	1	1	4	3	3	3	1	1	4	4	1	1	30
1	57	Lima	Lima	Superior universitaria	Viudo/a	Trabajador independiente	Privado	Solo/a	Mestizo	Catolica	Alto	No	1	1	1	1	3	4	2	1	1	3	3	2	3	3	1	30
1	18	Lima	Lima	Superior universitaria	Conviviente	Trabajador independiente	Privado	Pareja e hijos/as	Mestizo	Agnóstico/Ateo	Medio	Sí	1	1	1	1	1	1	1	2	1	3	3	1	3	5	4	29
2	27	YAUYOS LIMA	Lima	Superior universitaria	Soltero/a	Trabajador independiente	Público	Solo/a	No sabe	Catolica	Medio	No	1	1	1	1	1	5	5	1	1	1	1	1	1	4	1	26
2	50	Lima, La Victoria	Lima	Superior universitaria	Conviviente	Trabajador independiente	Privado	Pareja e hijos/as	Mestizo	Catolica	Medio	Sí	1	1	1	2	1	4	4	2	2	1	3	1	3	3	1	30
1	57	Lima	Lima	Superior técnica	Casado/a	Trabajador independiente	Público	Otros familiares	Afroperuano	Catolica	Bajo	No	1	1	1	1	4	4	4	4	4	1	1	1	1	1	1	30
1	19	Lima	Lima	Superior universitaria	Soltero/a	Estudiante	Ninguno	Padres y/o hermanos/as	Mestizo	Catolica	Medio	No	2	2	2	1	2	2	2	1	2	3	2	3	2	1	3	30
2	45	Lima	Lima	Superior universitaria	Casado/a	Trabajador dependiente	Público	Pareja e hijos/as	Mestizo	Catolica	Medio	Sí	1	1	3	2	2	2	2	1	2	2	2	2	2	2	2	28
1	25	Lima	Lima	Superior técnica	Soltero/a	Trabajador independiente	Ninguno	Padres y/o hermanos/as	Blanco	Agnóstico/Ateo	Medio	No	1	4	1	1	1	1	4	4	3	1	1	1	2	2	1	28
2	21	Lima	Lima	Secundaria	Soltero/a	Estudiante	Ninguno	Padres y/o hermanos/as	Mestizo	Agnóstico/Ateo	Medio	No	1	2	2	1	2	2	3	2	1	3	2	2	2	2	1	28
1	20	Lima	Lima	Superior universitaria	Soltero/a	Estudiante	Ninguno	Padres y/o hermanos/as	Mestizo	Catolica	Medio	No	1	1	2	1	1	2	2	2	2	3	3	2	3	2	3	30
1	19	Lima, Perú	Lima	Superior universitaria	Soltero/a	Estudiante	Ninguno	Padres y/o hermanos/as	Mestizo	Cristiano Evangelica	Medio	No	1	3	2	5	1	1	1	2	2	1	1	2	1	1	2	26
1	18	Callao	Callao	Superior universitaria	Soltero/a	Estudiante	Ninguno	Padres y/o hermanos/as	Mestizo	Catolica	Medio	No	1	2	1	1	2	4	3	1	2	4	4	3	4	1	3	36
2	26	Lima	Lima	Superior universitaria	Soltero/a	Estudiante	Ninguno	Padres y/o hermanos/as	Mestizo	Catolica	Medio	No	2	2	2	2	2	1	1	2	1	2	3	2	3	2	2	29
2	73	Lima	Lima	Superior técnica	Divorciado/a	Jubilado/a	Ninguno	Solo/a	Blanco	Catolica	Medio	No	1	2	1	1	1	2	1	2	2	4	3	2	3	3	3	31
2	19	Lima	Lima	Superior universitaria	Soltero/a	Estudiante	Ninguno	Padres y/o hermanos/as	Mestizo	Catolica	Medio	No	2	1	1	2	5	4	2	1	1	1	2	1	1	1	2	27
2	22	Lima	Lima	Secundaria	Soltero/a	Estudiante	Ninguno	Padres y/o hermanos/as	Mestizo	Agnóstico/Ateo	Medio	No	2	2	2	1	1	1	3	1	2	3	2	3	3	2	3	31
2	66	Lima	Lima	Superior universitaria	Casado/a	Jubilado/a	Público	Solo con su pareja	Mestizo	Catolica	Medio	No	1	1	1	1	1	3	3	2	2	2	3	3	4	2	3	32
1	19	Cusco	Cusco	Superior universitaria	Soltero/a	Estudiante	Ninguno	Padres y/o hermanos/as	Mestizo	Catolica	Medio	No	1	3	2	1	2	3	3	2	2	1	1	1	1	1	2	26
2	48	Cusco	Cusco	Superior universitaria	Conviviente	Estudiante	Ninguno	Solo con su pareja	Mestizo	Catolica	Bajo	No	2	2	2	2	2	2	2	2	2	2	2	2	2	2	2	30
2	48	Huanchaq - Cusco	Cusco	Superior universitaria	Conviviente	Estudiante	Ninguno	Solo con su pareja	Mestizo	Catolica	Bajo	No	2	2	2	2	2	2	2	2	2	2	2	2	2	2	2	30
1	24	Lima	Lima	Superior universitaria	Soltero/a	Estudiante	Ninguno	Padres y/o hermanos/as	Mestizo	Catolica	Medio	No	2	2	1	2	4	2	2	1	2	2	2	2	2	2	1	29
2	27	14/02/1996	Lima	Secundaria	Soltero/a	Estudiante	Ninguno	Padres y/o hermanos/as	Mestizo	Agnóstico/Ateo	Bajo	No	2	2	2	2	2	2	2	2	2	2	2	2	2	2	2	30
2	24	Lima	Lima	Superior técnica	Soltero/a	Trabajador dependiente	Privado	Amigos/Compañeros de vivienda	Mestizo	Agnóstico/Ateo	Medio	No	2	3	3	2	2	2	2	3	3	3	2	1	2	1	1	32
1	59	Lima	Lima	Superior universitaria	Viudo/a	Trabajador dependiente	Público	Con hijos/as (sin pareja)	Mestizo	Cristiano Evangelica	Bajo	No	2	2	2	2	2	3	3	3	2	2	2	2	3	1	2	33
1	53	Lima	Lima	Secundaria	Soltero/a	Trabajador dependiente	Público	Padres y/o hermanos/as	Mestizo	Otras religiones	Medio	No	2	1	1	1	2	3	3	1	1	3	3	3	3	2	3	32
2	28	Huancayo, Junín, Perú	Lima	Secundaria	Soltero/a	Sin ocupación actualmente	Ninguno	Amigos/Compañeros de vivienda	Mestizo	Catolica	Bajo	No	4	2	2	2	2	2	2	3	2	1	1	1	2	1	5	32
1	21	Lima	Lima	Secundaria	Soltero/a	Estudiante	Ninguno	Padres y/o hermanos/as	Mestizo	Catolica	Medio	No	2	1	1	1	1	4	4	1	2	1	4	4	4	1	4	35
1	27	Lima	Lima	Superior universitaria	Soltero/a	Trabajador dependiente	Privado	Padres y/o hermanos/as	Mestizo	Cristiano Evangelica	Medio	No	1	1	1	1	2	2	2	2	2	1	3	3	3	1	3	28
1	22	Santiago de Surco	Lima	Superior universitaria	Soltero/a	Estudiante	Ninguno	Padres y/o hermanos/as	Mestizo	Catolica	Medio	No	1	2	1	1	2	3	2	1	2	1	3	3	4	1	4	31
1	19	Callao	Callao	Superior universitaria	Soltero/a	Estudiante	Ninguno	Padres y/o hermanos/as	Mestizo	Cristiano Evangelica	Bajo	No	1	2	1	2	2	2	2	1	1	3	3	2	2	3	5	32
1	23	Iquitos	Lima	Secundaria	Soltero/a	Trabajador independiente	Privado	Solo/a	Mestizo	Agnóstico/Ateo	Medio	No	1	1	4	1	1	5	5	1	1	1	3	1	1	1	1	28
1	19	Lima	Lima	Secundaria	Soltero/a	Estudiante	Ninguno	Padres y/o hermanos/as	Mestizo	Catolica	Medio	No	1	1	2	1	1	5	5	1	1	4	2	2	2	1	3	32
2	19	Lima	Lima	Secundaria	Soltero/a	Trabajador independiente	Privado	Padres y/o hermanos/as	Mestizo	Otras religiones	Medio	No	1	2	1	2	2	2	2	2	2	3	3	3	3	3	2	33
1	46	Lima	Lima	Superior técnica	Soltero/a	Trabajador dependiente	Privado	Padres y/o hermanos/as	Mestizo	Catolica	Bajo	No	2	2	1	1	3	4	4	2	2	2	4	2	3	1	1	34
1	18	Peru	Lima	Secundaria	Soltero/a	Estudiante	Ninguno	Solo/a	Mestizo	Agnóstico/Ateo	Medio	No	1	1	1	1	2	3	3	3	3	4	1	1	4	1	1	30
1	30	Hospital Edgardo Rebagliati ,Jesus Maria	Lima	Superior universitaria	Soltero/a	Estudiante	Ninguno	Con hijos/as (sin pareja)	Mestizo	Catolica	Medio	No	2	2	1	1	1	5	5	4	2	1	1	2	2	2	2	33
1	24	Ancash	Ancash	Superior universitaria	Soltero/a	Trabajador dependiente	Privado	Solo/a	Quechua	Catolica	Bajo	No	2	2	2	2	2	3	3	2	3	2	2	2	2	2	2	33
1	19	Callao	Callao	Superior universitaria	Soltero/a	Estudiante	Ninguno	Padres y/o hermanos/as	Mestizo	Catolica	Bajo	No	1	2	1	1	3	1	3	1	1	4	4	4	4	3	3	36
1	23	Ayacucho	Lima	Superior universitaria	Soltero/a	Estudiante	Ninguno	Padres y/o hermanos/as	Quechua	Cristiano Evangelica	Medio	No	1	2	1	1	2	4	3	3	3	3	2	1	1	1	2	30
1	45	Lima	Lima	Superior universitaria	Soltero/a	Trabajador dependiente	Público	Padres y/o hermanos/as	Mestizo	Catolica	Alto	No	1	1	1	1	2	4	2	2	2	3	4	4	4	2	3	36
1	37	Perú	Lima	Superior universitaria	Soltero/a	Trabajador dependiente	Privado	Padres y/o hermanos/as	Mestizo	Cristiano Evangelica	Medio	No	2	1	1	2	2	4	4	3	1	2	3	2	3	2	2	34
2	22	San Miguel	Lima	Superior universitaria	Conviviente	Estudiante	Privado	Pareja e hijos/as	Mestizo	Cristiano Evangelica	Medio	No	2	1	1	2	2	1	2	2	3	2	3	3	3	2	2	31
1	24	Lima	Lima	Secundaria	Soltero/a	Sin ocupación actualmente	Privado	Padres y/o hermanos/as	Blanco	Catolica	Alto	No	1	4	1	1	1	3	4	3	3	1	1	2	2	4	3	34
1	27	Lima, La Victoria	Lima	Secundaria	Soltero/a	Trabajador independiente	Privado	Amigos/Compañeros de vivienda	Mestizo	Catolica	Medio	No	2	2	1	1	2	2	2	2	2	3	3	3	3	2	3	33
2	26	Lambayeque	Callao	Superior técnica	Soltero/a	Trabajador dependiente	Público	Solo/a	Mestizo	Catolica	Bajo	No	3	1	2	2	4	4	2	2	2	2	2	2	2	2	2	34
2	28	Chumbivilcas-Livitaca	Cusco	Sin instrucción	Soltero/a	Estudiante	Privado	Otros familiares	Quechua	Catolica	Bajo	No	2	5	2	2	4	2	2	2	2	1	1	1	3	2	1	32
1	20	Cusco	Cusco	Superior universitaria	Soltero/a	Estudiante	Ninguno	Padres y/o hermanos/as	Mestizo	Catolica	Medio	No	1	2	1	1	1	5	5	4	1	2	2	3	2	2	2	34
1	18	Cajamarca, Perú	Lima	Superior universitaria	Soltero/a	Estudiante	Ninguno	Padres y/o hermanos/as	Mestizo	Agnóstico/Ateo	Medio	No	1	1	1	1	1	5	1	1	4	4	3	2	1	2	3	31
1	19	Lima	Lima	Superior universitaria	Soltero/a	Estudiante	Ninguno	Otros familiares	Mestizo	Cristiano Evangelica	Medio	No	2	2	1	1	1	1	5	1	1	4	4	4	4	3	4	38
2	59	Lima	Lima	Superior universitaria	Casado/a	Jubilado/a	Privado	Pareja e hijos/as	Mestizo	Catolica	Medio	No	1	3	1	1	3	3	3	3	3	3	3	2	3	1	1	34
2	24	Lima, Perú	Lima	Superior universitaria	Soltero/a	Trabajador dependiente	Privado	Solo/a	Mestizo	Otras religiones	Medio	Sí	3	3	2	2	3	2	2	2	2	2	3	2	1	2	2	33
1	28	Puno	Lima	Superior técnica	Soltero/a	Trabajador dependiente	Público	Solo/a	Quechua	Catolica	Bajo	No	1	1	1	1	1	5	2	2	2	2	2	2	4	4	4	34
2	18	Lima	Lima	Superior universitaria	Soltero/a	Estudiante	Ninguno	Solo/a	Mestizo	Cristiano Evangelica	Medio	No	2	4	3	2	2	3	3	2	2	2	2	2	3	1	2	35
2	18	Lima	Callao	Secundaria	Soltero/a	Estudiante	Público	Padres y/o hermanos/as	Blanco	Cristiano Evangelica	Bajo	No	2	2	3	2	3	2	2	2	2	1	2	1	2	3	3	32
1	21	Santiago	Cusco	Superior universitaria	Soltero/a	Estudiante	Ninguno	Padres y/o hermanos/as	Aymara	Catolica	Medio	No	2	2	2	1	1	3	4	3	2	2	3	2	2	2	2	33
1	19	Lima	Lima	Superior universitaria	Soltero/a	Estudiante	Ninguno	Padres y/o hermanos/as	Mestizo	Catolica	Medio	No	1	1	1	1	1	5	5	5	5	4	1	1	1	1	1	34
1	26	Lima	Lima	Superior universitaria	Conviviente	Trabajador dependiente	Privado	Solo con su pareja	Mestizo	Catolica	Medio	No	2	1	1	2	1	4	1	1	2	3	4	4	4	2	3	35
2	38	Arequipa, Perú	Lima	Superior universitaria	Soltero/a	Trabajador dependiente	Público	Solo/a	Blanco	Catolica	Medio	No	1	1	2	2	2	5	5	5	5	2	1	2	1	1	5	40
1	23	Lima, La Victoria	Lima	Superior universitaria	Soltero/a	Estudiante	Ninguno	Padres y/o hermanos/as	Mestizo	Agnóstico/Ateo	Medio	No	3	2	3	1	1	3	3	3	3	1	2	2	2	1	2	32
1	19	Lima, Villa El Salvador	Lima	Superior universitaria	Soltero/a	Estudiante	Ninguno	Padres y/o hermanos/as	Mestizo	Cristiano Evangelica	Medio	No	1	5	1	2	1	2	3	1	3	3	3	3	3	2	3	36
1	39	orcotuna	Junin	Superior universitaria	Casado/a	Trabajador dependiente	Público	Pareja e hijos/as	Otro	Catolica	Bajo	No	1	2	2	2	2	4	2	2	2	3	4	2	2	2	4	36
1	42	Lima	Lima	Superior universitaria	Casado/a	Trabajador dependiente	Privado	Solo con su pareja	Mestizo	Catolica	Medio	No	2	1	2	2	1	3	3	4	4	2	4	3	4	2	1	38
2	27	Lima	Lima	Superior universitaria	Soltero/a	Trabajador dependiente	Privado	Padres y/o hermanos/as	Mestizo	Agnóstico/Ateo	Medio	No	3	2	2	2	3	2	2	2	2	3	3	2	2	2	2	34
2	47	Lima	Lima	Superior universitaria	Casado/a	Trabajador dependiente	Privado	Pareja e hijos/as	Mestizo	Catolica	Medio	No	1	2	2	2	2	3	3	2	2	2	3	2	2	1	3	32
1	26	Lima	Lima	Superior universitaria	Soltero/a	Trabajador dependiente	Privado	Solo/a	Blanco	Agnóstico/Ateo	Alto	No	2	2	3	2	4	4	2	2	3	2	2	2	2	2	3	37
1	18	LIMA	Lima	Superior universitaria	Soltero/a	Estudiante	Ninguno	Padres y/o hermanos/as	Mestizo	Catolica	Medio	No	1	2	1	1	1	4	4	4	4	1	1	3	1	1	3	32
1	19	Apurímac, Andahuaylas	Cusco	Superior universitaria	Soltero/a	Estudiante	Ninguno	Otros familiares	Quechua	Catolica	Medio	No	2	4	2	1	2	5	5	2	2	1	3	3	3	1	2	38
2	18	Espinar-Cusco	Cusco	Superior universitaria	Soltero/a	Estudiante	Público	Padres y/o hermanos/as	Quechua	Cristiano Evangelica	Medio	No	1	2	1	1	1	5	4	5	5	1	1	1	2	2	2	34
2	19	Santiago	Cusco	Superior universitaria	Soltero/a	Estudiante	Ninguno	Padres y/o hermanos/as	Mestizo	Agnóstico/Ateo	Medio	No	3	4	3	2	2	4	2	3	3	1	2	2	3	2	2	38
2	19	Ancash	Lima	Superior universitaria	Soltero/a	Estudiante	Ninguno	Padres y/o hermanos/as	Mestizo	Catolica	Medio	No	3	2	1	1	1	5	5	2	4	3	1	1	2	1	2	34
1	22	Lima	Lima	Secundaria	Soltero/a	Estudiante	Ninguno	Padres y/o hermanos/as	Mestizo	Agnóstico/Ateo	Medio	No	1	1	1	1	2	5	5	5	4	1	1	1	2	1	1	32
1	18	Lima	Lima	Superior universitaria	Soltero/a	Estudiante	Ninguno	Padres y/o hermanos/as	Mestizo	Catolica	Medio	No	3	2	2	1	3	2	2	2	3	3	2	3	3	3	2	36
2	62	Lima	Lima	Superior universitaria	Casado/a	Trabajador dependiente	Privado	Pareja e hijos/as	Mestizo	Catolica	Medio	No	1	1	1	1	1	4	4	1	1	4	4	4	4	4	4	39
1	18	Perú	Lima	Superior universitaria	Soltero/a	Estudiante	Ninguno	Abuela, tía, primo de 3 años y mi hermano mayor.	Aymara	Cristiano Evangelica	Bajo	No	3	4	2	2	3	1	1	4	5	2	2	2	2	1	3	37
2	21	Bellavista	Lima	Superior universitaria	Soltero/a	Estudiante	Ninguno	Padres y/o hermanos/as	Mestizo	Catolica	Medio	No	2	1	1	2	2	3	2	2	2	3	3	3	3	3	3	35
2	45	Lima	Lima	Superior técnica	Conviviente	Trabajador independiente	Público	Pareja e hijos/as	Mestizo	Catolica	Bajo	No	1	1	1	1	2	2	4	3	4	3	3	3	4	2	4	38
2	18	Lima	Lima	Superior universitaria	Soltero/a	Estudiante	Ninguno	Padres y/o hermanos/as	Mestizo	Catolica	Bajo	No	1	3	3	1	4	2	3	3	3	2	2	2	2	1	3	35
1	18	Huacho, Lima	Callao	Superior universitaria	Soltero/a	Estudiante	Ninguno	Padres y/o hermanos/as	Mestizo	Agnóstico/Ateo	Bajo	No	1	4	3	1	5	4	4	1	1	1	4	4	2	1	2	38
1	18	Callao	Callao	Superior universitaria	Soltero/a	Estudiante	Ninguno	Padres y/o hermanos/as	Mestizo	Cristiano Evangelica	Medio	No	1	2	4	1	2	3	4	1	1	3	1	1	1	2	4	31
1	20	Huancavellica	Huancavelica	Superior universitaria	Soltero/a	Estudiante	Ninguno	Solo/a	Mestizo	Catolica	Medio	No	1	1	1	3	1	5	5	1	1	3	3	3	4	4	3	39
1	19	Lima	Lima	Superior universitaria	Soltero/a	Estudiante	Ninguno	Padres y/o hermanos/as	Mestizo	Cristiano Evangelica	Medio	No	3	4	1	1	1	5	5	1	2	1	1	5	1	1	3	35
1	20	Barranca	Lima	Superior universitaria	Soltero/a	Estudiante	Ninguno	Padres y/o hermanos/as	Mestizo	Cristiano Evangelica	Medio	No	2	3	1	2	2	4	5	5	3	1	3	3	3	1	3	41
1	23	Chimbote	Lima	Superior universitaria	Soltero/a	Trabajador dependiente	Privado	Otros familiares	Mestizo	Otras religiones	Medio	No	1	4	1	1	4	4	4	2	4	2	2	2	4	1	2	38
2	26	Lima	Lima	Superior universitaria	Soltero/a	Trabajador dependiente	Privado	Solo/a	Mestizo	Catolica	Medio	No	3	3	3	2	3	2	2	2	3	3	2	2	2	2	2	36
2	19	Lima	Lima	Superior universitaria	Soltero/a	Estudiante	Ninguno	Padres y/o hermanos/as	Mestizo	Catolica	Medio	No	1	1	2	1	2	5	4	3	3	1	2	3	3	2	1	34
1	20	Lima, Surco	Lima	Superior universitaria	Soltero/a	Estudiante	Ninguno	Padres y/o hermanos/as	Mestizo	Catolica	Medio	No	2	2	2	2	2	3	3	2	2	2	3	2	3	2	3	35
1	19	Mexico	Lima	Superior universitaria	Casado/a	Estudiante	Privado	Padres y/o hermanos/as	No sabe	Cristiano Evangelica	Alto	No	2	1	3	2	3	3	2	3	3	2	3	3	3	3	2	38
2	18	Cusco	Lima	Superior universitaria	Soltero/a	Estudiante	Ninguno	Padres y/o hermanos/as	Blanco	Catolica	Medio	No	5	3	3	1	2	2	2	2	2	2	3	2	4	2	1	36
2	22	Lima	Lima	Superior universitaria	Soltero/a	Estudiante	Ninguno	Padres y/o hermanos/as	Mestizo	Catolica	Medio	No	1	1	2	1	2	4	2	2	3	3	4	2	3	3	3	36
1	24	Lima	Lima	Superior universitaria	Soltero/a	Trabajador dependiente	Privado	Padres y/o hermanos/as	Quechua	Catolica	Medio	No	1	3	1	2	3	4	4	3	3	1	2	2	2	2	1	34
2	30	San Juan de Miraflores	Lima	Superior universitaria	Soltero/a	Trabajador dependiente	Privado	Solo/a	Mestizo	Agnóstico/Ateo	Medio	No	1	2	1	1	2	1	1	2	3	4	4	4	4	1	3	34
2	22	Perú	Lima	Superior universitaria	Soltero/a	Trabajador dependiente	Privado	Padres y/o hermanos/as	Mestizo	Otras religiones	Medio	No	2	1	1	2	2	3	3	3	2	2	3	1	1	2	4	32
2	19	Cusco	Cusco	Superior universitaria	Soltero/a	Estudiante	Privado	Padres y/o hermanos/as	No sabe	Catolica	Medio	No	2	2	1	2	1	4	4	1	1	4	3	3	4	3	3	38
1	19	Cusco	Cusco	Superior universitaria	Soltero/a	Estudiante	Ninguno	Padres y/o hermanos/as	Mestizo	Catolica	Medio	No	3	3	2	1	3	5	4	4	1	2	2	2	3	1	2	38
1	19	Lima	Lima	Superior universitaria	Soltero/a	Estudiante	Ninguno	Padres y/o hermanos/as	Mestizo	Agnóstico/Ateo	Alto	No	1	3	1	1	1	2	4	3	3	3	4	4	4	2	3	39
1	19	Lima	Lima	Superior universitaria	Soltero/a	Estudiante	Ninguno	Padres y/o hermanos/as	Mestizo	Catolica	Medio	No	2	2	4	1	2	5	5	5	1	1	4	2	2	1	1	38
1	20	Lima	Lima	Superior universitaria	Soltero/a	Estudiante	Ninguno	Padres y/o hermanos/as	Mestizo	Catolica	Bajo	No	2	1	1	3	4	1	5	3	4	1	3	3	4	1	1	37
1	45	Lima	Lima	Superior universitaria	Casado/a	Trabajador dependiente	Público	Solo con su pareja	Mestizo	Catolica	Medio	No	3	3	1	5	2	4	2	2	2	3	4	3	3	2	2	41
2	25	Lima	Lima	Secundaria	Soltero/a	Estudiante	Ninguno	Padres y/o hermanos/as	Mestizo	Catolica	Bajo	No	1	2	1	1	2	4	3	3	2	3	3	3	3	2	3	36
1	38	Lima	Lima	Superior universitaria	Casado/a	Trabajador dependiente	Privado	Pareja e hijos/as	Mestizo	Catolica	Medio	No	1	3	1	1	2	1	3	3	3	2	4	4	4	3	3	38
1	18	Lima	Lima	Superior universitaria	Soltero/a	Estudiante	Ninguno	Padres y/o hermanos/as	Mestizo	Catolica	Medio	No	3	1	1	1	1	4	3	3	1	3	3	3	4	3	3	37
2	19	San Martín	Callao	Superior universitaria	Soltero/a	Estudiante	Ninguno	Otros familiares	Mestizo	Cristiano Evangelica	Medio	No	1	1	1	1	1	2	2	2	2	4	4	4	4	3	2	34
1	21	Callao	Callao	Superior universitaria	Soltero/a	Estudiante	Ninguno	Padres y/o hermanos/as	Mestizo	Cristiano Evangelica	Medio	No	4	4	1	2	4	4	4	4	4	1	2	2	2	1	2	41
1	21	Chiclayo	Lima	Superior universitaria	Soltero/a	Estudiante	Ninguno	Padres y/o hermanos/as	Mestizo	Cristiano Evangelica	Medio	No	2	1	1	2	2	3	4	3	3	4	4	3	2	3	2	39
1	19	Lima	Lima	Superior universitaria	Soltero/a	Estudiante	Ninguno	Padres y/o hermanos/as	Mestizo	Agnóstico/Ateo	Medio	No	1	2	1	1	1	5	5	4	4	2	2	2	4	2	2	38
1	19	Comas	Lima	Superior universitaria	Divorciado/a	Trabajador dependiente	Ninguno	Solo con su pareja	Mestizo	Catolica	Alto	No	3	2	2	3	2	2	2	3	3	2	3	3	4	3	2	39
1	23	Lima	Lima	Superior universitaria	Soltero/a	Estudiante	Ninguno	Padres y/o hermanos/as	Mestizo	Otras religiones	Medio	Sí	2	2	1	1	2	4	4	3	4	2	2	2	3	2	3	37
1	50	Lima	Lima	Superior universitaria	Soltero/a	Trabajador dependiente	Público	Solo/a	Mestizo	Catolica	Medio	No	1	2	1	2	2	4	4	4	4	2	4	4	4	2	2	42
2	19	Arequipa	Lima	Secundaria	Soltero/a	Estudiante	Ninguno	Padres y/o hermanos/as	Mestizo	Catolica	Medio	No	2	2	3	2	4	2	4	4	2	2	3	3	4	1	2	40
2	62	Cajamarca	Lima	Superior universitaria	Casado/a	Trabajador dependiente	Público	Pareja e hijos/as	Mestizo	Catolica	Medio	No	1	1	2	1	3	5	4	4	4	2	4	2	2	2	2	39
2	41	Lima	Lima	Superior universitaria	Casado/a	Trabajador dependiente	Privado	Solo con su pareja	Mestizo	Agnóstico/Ateo	Medio	No	3	3	1	1	3	1	5	1	5	4	3	3	3	3	3	42
1	22	Lima	Lima	Secundaria	Soltero/a	Estudiante	Ninguno	Padres y/o hermanos/as	Mestizo	Cristiano Evangelica	Bajo	No	4	2	3	1	3	1	4	3	4	3	3	3	3	2	3	42
2	23	Lima	Lima	Superior universitaria	Conviviente	Estudiante	Ninguno	Solo con su pareja	Mestizo	Agnóstico/Ateo	Medio	No	2	1	2	1	4	5	4	1	4	2	3	2	2	1	2	36
2	41	Lambayeque, Chiclayo	Lima	Superior técnica	Conviviente	Trabajador dependiente	Privado	Pareja e hijos/as	Afroperuano	Agnóstico/Ateo	Medio	No	1	1	1	1	1	2	2	4	4	4	4	3	4	2	3	37
1	25	Lima	Lima	Secundaria	Soltero/a	Trabajador independiente	Privado	Solo/a	Quechua	Cristiano Evangelica	Muy bajo	No	3	1	2	3	3	2	2	5	5	2	3	3	2	2	3	41
1	21	Lima	Lima	Superior universitaria	Soltero/a	Estudiante	Ninguno	Padres y/o hermanos/as	Mestizo	Catolica	Medio	No	3	2	3	2	3	4	4	2	2	3	4	3	3	2	2	42
1	23	Piura	Lima	Superior universitaria	Soltero/a	Estudiante	Ninguno	Padres y/o hermanos/as	Mestizo	Otras religiones	Muy bajo	No	1	2	1	1	1	4	4	4	4	4	3	3	5	1	3	41
2	49	TARMA	Lima	Superior universitaria	Casado/a	Trabajador independiente	Ninguno	Pareja e hijos/as	Mestizo	Catolica	Medio	No	1	2	2	1	3	4	4	4	1	2	3	3	3	3	3	39
2	18	Miraflores	Callao	Superior universitaria	Soltero/a	Estudiante	Ninguno	Padres y/o hermanos/as	Blanco	Catolica	Bajo	Sí	3	2	1	4	1	3	1	4	4	4	3	1	2	3	4	40
1	22	Cusco	Cusco	Secundaria	Soltero/a	Estudiante	Privado	Padres y/o hermanos/as	Quechua	Catolica	Bajo	No	2	3	2	2	3	2	3	3	3	2	2	2	3	2	3	37
1	18	Cusco	Cusco	Superior universitaria	Soltero/a	Estudiante	Ninguno	Solo/a	No sabe	Catolica	Medio	No	1	3	1	1	4	3	2	3	2	2	3	2	3	2	2	34
1	30	La Libertad	La Libertad	Superior técnica	Casado/a	Trabajador independiente	Ninguno	Con hijos/as (sin pareja)	Mestizo	Catolica	Bajo	No	4	1	1	1	4	4	4	4	2	4	5	1	5	4	2	46
1	37	Lima	Lima	Superior universitaria	Casado/a	Trabajador dependiente	Público	Pareja e hijos/as	Quechua	Cristiano Evangelica	Bajo	No	2	1	1	1	1	4	4	4	4	4	5	5	5	1	2	44
2	30	Lima	Lima	Superior universitaria	Casado/a	Trabajador dependiente	Privado	Padres y/o hermanos/as	Mestizo	Catolica	Alto	No	3	4	3	1	3	5	1	1	2	5	1	4	1	5	4	43
2	18	Lima	Lima	Superior universitaria	Soltero/a	Estudiante	Ninguno	Padres y/o hermanos/as	Mestizo	Otras religiones	Medio	No	2	1	3	3	3	4	5	3	1	2	3	3	1	2	2	38
1	23	Lima	Lima	Superior universitaria	Soltero/a	Estudiante	Ninguno	Padres y/o hermanos/as	Mestizo	Catolica	Medio	No	1	3	1	1	2	4	4	2	3	3	4	3	5	2	4	42
1	18	Lima	Lima	Superior universitaria	Soltero/a	Estudiante	Ninguno	Padres y/o hermanos/as	Mestizo	Catolica	Medio	No	3	5	3	2	1	5	3	4	2	4	3	3	2	2	1	43
2	27	Lima	Lima	Secundaria	Soltero/a	Sin ocupación actualmente	Ninguno	Solo/a	Blanco	Catolica	Bajo	No	1	2	5	5	1	3	1	5	2	1	3	1	5	1	4	40
1	21	Puno	Lima	Superior universitaria	Soltero/a	Estudiante	Ninguno	Padres y/o hermanos/as	Quechua	Catolica	Bajo	No	2	1	2	2	2	3	3	5	3	3	3	3	3	2	3	40
1	38	Lima	Lima	Superior universitaria	Conviviente	Trabajador dependiente	Privado	Pareja e hijos/as	Mestizo	Catolica	Medio	No	2	2	1	3	2	3	3	3	3	4	4	3	4	2	3	42
1	18	Piura	Lima	Secundaria	Soltero/a	Estudiante	Privado	Padres y/o hermanos/as	No sabe	Catolica	Medio	No	1	3	2	1	4	4	4	1	1	2	3	3	3	2	3	37
1	48	Lima	Ayacucho	Superior universitaria	Casado/a	Trabajador independiente	Privado	Pareja e hijos/as	Quechua	Catolica	Medio	No	2	3	3	3	1	3	2	2	1	3	3	3	4	3	3	39
1	25	cusco	Cusco	Superior universitaria	Soltero/a	Estudiante	Ninguno	Padres y/o hermanos/as	Quechua	Catolica	Bajo	No	2	1	2	1	2	2	3	4	2	4	2	2	1	4	5	37
2	18	Junín	Lima	Superior universitaria	Soltero/a	Estudiante	Ninguno	Padres y/o hermanos/as	Mestizo	Otras religiones	Medio	No	2	4	2	1	1	4	3	4	3	3	1	2	3	3	4	40
1	18	Lima	Lima	Superior universitaria	Soltero/a	Estudiante	Ninguno	Padres y/o hermanos/as	Blanco	Catolica	Medio	No	3	4	2	3	3	3	3	1	1	3	4	4	3	3	4	44
2	19	Lima	Lima	Secundaria	Soltero/a	Estudiante	Ninguno	Otros familiares	Otro	Agnóstico/Ateo	Bajo	No	2	4	3	2	3	4	4	2	2	3	2	2	3	2	4	42
1	56	Lima	Lima	Superior técnica	Soltero/a	Trabajador independiente	Privado	Padres, hermanos, hija y sobrinos.	Blanco	Catolica	Medio	No	2	3	1	1	2	5	4	1	1	2	2	3	2	3	2	34
2	35	Los Olivos	Lima	Superior universitaria	Soltero/a	Trabajador dependiente	Privado	Solo/a	Aymara	Otras religiones	Medio	Sí	3	3	2	2	2	1	2	2	3	2	2	2	2	3	4	35
2	54	Jesús Maria	Lima	Superior universitaria	Soltero/a	Trabajador dependiente	Público	Pareja e hijos/as	Mestizo	Otras religiones	Medio	No	1	1	1	1	1	2	5	4	5	3	2	2	4	4	3	39
2	25	Jesús María	Lima	Superior universitaria	Soltero/a	Estudiante	Privado	Padres y/o hermanos/as	Asiatico descendiente	Catolica	Medio	No	1	4	1	1	4	3	2	2	4	2	2	4	4	1	3	38
1	20	Lima	Lima	Superior universitaria	Soltero/a	Estudiante	Ninguno	Padres y/o hermanos/as	Mestizo	Catolica	Medio	No	2	4	1	1	1	4	4	4	4	3	4	2	3	1	4	42
1	18	Pueblo Libre, Lima	Lima	Secundaria	Soltero/a	Estudiante	Ninguno	Padres y/o hermanos/as	Mestizo	Agnóstico/Ateo	Medio	No	2	2	2	2	2	4	4	3	1	5	3	3	3	2	3	41
1	42	Chiclayo	Lambayeque	Superior universitaria	Conviviente	En búsqueda de empleo	Ninguno	Pareja e hijos/as	Mestizo	Otras religiones	Bajo	No	2	2	2	2	4	4	5	4	1	3	4	2	3	2	2	42
1	19	Lima	Lima	Superior universitaria	Soltero/a	Estudiante	Ninguno	Padres y/o hermanos/as	Mestizo	Agnóstico/Ateo	Medio	No	1	3	1	1	2	3	3	3	3	4	4	4	3	2	4	41
2	20	Lima	Lima	Superior universitaria	Soltero/a	Estudiante	Ninguno	Otros familiares	Mestizo	Catolica	Medio	No	3	2	3	1	5	5	3	3	3	1	1	1	4	1	3	39
1	21	Lima	Lima	Superior universitaria	Soltero/a	Estudiante	Ninguno	Padres y/o hermanos/as	Mestizo	Catolica	Medio	No	2	2	3	1	2	4	4	2	1	4	4	4	4	4	4	45
1	18	Lima	Lima	Superior universitaria	Soltero/a	Estudiante	Ninguno	Padres y/o hermanos/as	No sabe	Otras religiones	Bajo	No	1	2	1	1	3	4	5	3	4	3	3	4	2	3	3	42
2	24	Lima	Lima	Superior universitaria	Conviviente	Estudiante	Ninguno	Solo con su pareja	Mestizo	Catolica	Medio	No	1	2	2	3	1	5	1	3	1	5	3	1	1	5	3	37
1	51	Lima	Lima	Superior técnica	Soltero/a	Trabajador independiente	Privado	Padres y/o hermanos/as	Mestizo	Catolica	Medio	No	1	1	1	2	1	4	4	4	4	3	4	4	4	4	2	43
2	19	Magdalena del Mar	Lima	Superior universitaria	Soltero/a	Estudiante	Ninguno	Padres y/o hermanos/as	Mestizo	Cristiano Evangelica	Medio	No	2	3	1	1	4	2	2	1	1	3	4	4	4	3	5	40
2	67	Suiza (45 años en el Perú)	Lima	Secundaria	Casado/a	Jubilado/a	Privado	Pareja e hijos/as	Blanco	Catolica	Medio	No	4	4	2	4	2	3	3	3	3	2	2	3	3	2	3	43
1	19	Trujillo	Lima	Superior universitaria	Soltero/a	Estudiante	Privado	Padres y/o hermanos/as	Mestizo	Catolica	Bajo	No	1	1	2	1	2	2	3	3	2	4	4	3	4	4	3	39
1	20	Amazonas, Bagua Chica	Callao	Superior universitaria	Soltero/a	Estudiante	Ninguno	Padres y/o hermanos/as	Mestizo	Catolica	Bajo	No	2	3	2	3	2	4	3	3	4	2	2	2	3	3	3	41
1	18	Callao	Callao	Superior universitaria	Soltero/a	Estudiante	Ninguno	Padres y/o hermanos/as	Mestizo	Otras religiones	Bajo	No	2	3	2	2	3	3	4	3	3	3	2	3	2	2	3	40
1	19	Cusco	Cusco	Superior universitaria	Soltero/a	Estudiante	Ninguno	Padres y/o hermanos/as	Quechua	Catolica	Bajo	No	1	5	1	1	1	5	1	2	2	4	2	4	2	2	5	38
2	27	Lima	Cusco	Superior universitaria	Soltero/a	Estudiante	Ninguno	Padres y/o hermanos/as	No sabe	Otras religiones	Medio	No	3	1	2	2	1	4	2	2	2	2	4	4	4	2	3	38
1	23	Calca	Cusco	Superior universitaria	Soltero/a	Estudiante	Ninguno	Padres y/o hermanos/as	Quechua	Catolica	Medio	No	1	3	1	1	2	4	4	4	4	2	2	4	2	3	2	39
1	24	Huarochirí	Lima	Superior universitaria	Soltero/a	Estudiante	Ninguno	Padres y/o hermanos/as	Mestizo	Catolica	Bajo	No	4	2	2	2	2	4	4	3	4	2	3	3	3	2	2	42
2	27	Lima	Lima	Superior técnica	Soltero/a	Trabajador dependiente	Privado	Padres y/o hermanos/as	Mestizo	Catolica	Medio	No	1	3	1	1	2	4	4	4	4	3	4	4	4	2	4	45
1	18	Lima	Lima	Superior universitaria	Soltero/a	Estudiante	Ninguno	Padres y/o hermanos/as	Mestizo	Catolica	Medio	No	3	3	2	1	2	3	3	2	3	3	3	3	4	2	3	40
1	25	Lima	Lima	Secundaria	Soltero/a	Estudiante	Ninguno	Padres y/o hermanos/as	Mestizo	Catolica	Medio	No	2	2	2	2	2	4	4	4	4	4	2	2	2	2	3	41
1	18	Lima	Lima	Superior universitaria	Soltero/a	Estudiante	Ninguno	Padres y/o hermanos/as	Mestizo	Catolica	Medio	No	3	2	1	1	3	5	3	3	4	2	2	2	4	1	3	39
1	18	Lima	Lima	Superior universitaria	Soltero/a	Trabajador dependiente	Privado	Padres y/o hermanos/as	Mestizo	Cristiano Evangelica	Medio	No	2	3	2	2	3	1	2	3	3	4	4	4	4	4	3	44
2	18	Lima	Lima	Superior universitaria	Soltero/a	Estudiante	Ninguno	Padres y/o hermanos/as	Afroperuano	Catolica	Bajo	No	2	1	1	1	4	4	4	3	4	4	2	2	3	2	4	41
1	20	Lima	Lima	Superior universitaria	Soltero/a	Estudiante	Privado	Padres y/o hermanos/as	Blanco	Catolica	Medio	No	1	3	1	1	3	4	4	4	3	4	4	2	4	2	4	44
1	18	Lima	Lima	Superior universitaria	Soltero/a	Estudiante	Ninguno	Padres y/o hermanos/as	No sabe	Catolica	Medio	No	2	3	2	1	2	4	4	4	4	2	3	4	4	1	3	43
1	23	Lima	Lima	Superior técnica	Soltero/a	En búsqueda de empleo	Ninguno	Otros familiares	Blanco	Agnóstico/Ateo	Medio	No	1	1	2	2	5	4	4	3	3	3	3	3	2	1	2	39
1	19	Callao	Callao	Superior universitaria	Soltero/a	Estudiante	Ninguno	Padres y/o hermanos/as	Mestizo	Catolica	Bajo	No	1	4	1	1	2	5	4	4	4	3	3	3	2	4	3	44
1	21	Loreto, Iquitos	Callao	Secundaria	Soltero/a	Trabajador dependiente	Privado	Otros familiares	Mestizo	Catolica	Medio	No	2	5	1	4	3	5	3	3	4	1	5	2	1	1	4	44
1	59	Junin	Junin	Secundaria	Conviviente	Trabajador independiente	Privado	Otros familiares	Asiatico descendiente	Otras religiones	Medio	Sí	1	2	1	2	2	4	4	4	1	4	4	3	4	4	4	44
1	55	Piura	Lima	Secundaria	Soltero/a	Sin ocupación actualmente	Ninguno	Otros familiares	No sabe	Catolica	Medio	No	2	2	2	2	3	4	4	2	2	3	4	4	4	2	3	43
1	25	Lima	Lima	Superior universitaria	Casado/a	Estudiante	Ninguno	Padres y/o hermanos/as	Blanco	Catolica	Alto	Sí	1	1	1	1	2	3	4	4	4	3	3	3	3	3	3	39
1	22	Mala	Lima	Superior universitaria	Soltero/a	Trabajador dependiente	Privado	Padres y/o hermanos/as	Mestizo	Catolica	Medio	No	2	3	1	1	1	4	4	3	4	4	4	3	4	1	2	41
2	41	Chumpi - Parinacochas	Ayacucho	Superior universitaria	Soltero/a	Trabajador dependiente	Privado	Solo/a	Quechua	Catolica	Medio	No	4	4	2	1	4	4	4	4	4	2	2	2	2	2	2	43
1	18	Lima, El Cercado	Callao	Superior universitaria	Soltero/a	Estudiante	Ninguno	Otros familiares	Mestizo	Catolica	Medio	No	3	3	2	2	2	2	4	3	4	2	2	2	2	3	3	39
1	19	Cañete	Lima	Superior universitaria	Soltero/a	Estudiante	Ninguno	Padres y/o hermanos/as	Mestizo	Catolica	Medio	No	2	3	1	1	1	4	4	4	4	4	3	4	4	3	3	45
2	18	Lima	Lima	Superior universitaria	Soltero/a	Estudiante	Ninguno	Padres y/o hermanos/as	Afroperuano	Otras religiones	Medio	No	1	3	1	1	2	4	5	4	4	4	4	3	2	2	4	44
1	18	Lima	Lima	Superior técnica	Soltero/a	Estudiante	Ninguno	Padres y/o hermanos/as	Mestizo	Agnóstico/Ateo	Medio	No	2	2	1	1	2	4	4	4	2	4	4	4	4	3	4	45
1	28	Lima	Lima	Superior universitaria	Conviviente	Trabajador dependiente	Privado	Solo con su pareja	Mestizo	Catolica	Medio	No	1	2	1	4	2	4	4	1	1	4	4	4	4	4	2	42
1	51	Piura	Lima	Superior universitaria	Casado/a	Sin ocupación actualmente	Ninguno	Pareja e hijos/as	Blanco	Catolica	Bajo	No	2	2	2	2	3	3	2	4	4	4	4	4	4	2	4	46
2	75	Amazonas, Perú	Lima	Superior técnica	Casado/a	Jubilado/a	Privado	Solo con su pareja	Mestizo	Catolica	Bajo	Sí	1	4	3	2	2	4	2	2	2	4	4	4	4	4	4	46
2	20	La Perla, Callao	Lima	Superior universitaria	Soltero/a	Estudiante	Ninguno	Padres y/o hermanos/as	Mestizo	Catolica	Medio	No	3	3	1	2	2	3	3	2	1	3	5	5	5	3	3	44
1	18	Lima	Lima	Secundaria	Soltero/a	Estudiante	Ninguno	Amigos/Compañeros de vivienda	Blanco	Catolica	Medio	No	2	2	1	2	2	4	4	4	4	4	4	2	2	4	1	42
2	62	Lima- Perú	Lima	Superior universitaria	Conviviente	Trabajador independiente	Ninguno	Pareja e hijos/as	Mestizo	Catolica	Medio	No	3	2	2	1	4	4	4	2	4	1	2	4	3	1	4	41
1	18	Callao	Callao	Superior universitaria	Soltero/a	Estudiante	Ninguno	Padres y/o hermanos/as	Mestizo	Catolica	Medio	No	1	2	2	1	2	2	2	3	2	4	5	4	4	5	4	43
1	40	Callao	Callao	Superior universitaria	Conviviente	Trabajador dependiente	Público	Pareja e hijos/as	Mestizo	Catolica	Medio	No	1	1	1	1	1	4	5	5	5	3	5	3	5	1	3	44
1	18	Lima, El Cercado	Callao	Superior universitaria	Soltero/a	Estudiante	Ninguno	Padres y/o hermanos/as	Mestizo	Otras religiones	Bajo	No	2	4	2	1	1	5	4	2	4	5	3	3	2	3	1	42
2	19	Cusco	Cusco	Superior universitaria	Soltero/a	Estudiante	Ninguno	Padres y/o hermanos/as	Mestizo	Agnóstico/Ateo	Medio	No	2	2	3	2	3	3	3	3	3	3	3	3	3	3	3	42
1	20	Cajamarca, Perú	Lima	Superior universitaria	Soltero/a	Estudiante	Ninguno	Solo/a	Mestizo	Catolica	Medio	No	3	3	2	1	3	5	4	3	3	3	2	3	3	2	4	44
2	20	Callao	Lima	Superior universitaria	Soltero/a	Estudiante	Ninguno	Padres y/o hermanos/as	Mestizo	Catolica	Alto	No	2	2	2	2	4	4	4	2	4	2	4	2	2	2	3	41
2	35	Junín	Lima	Secundaria	Viudo/a	Sin ocupación actualmente	Ninguno	Con hijos/as (sin pareja)	Mestizo	Catolica	Bajo	No	1	2	4	2	3	3	5	3	2	4	1	5	3	3	3	44
2	30	Lima	Lima	Superior técnica	Soltero/a	Trabajador independiente	Privado	Padres y/o hermanos/as	Mestizo	Catolica	Bajo	No	2	1	3	1	2	4	4	3	2	2	3	3	4	2	4	40
1	25	Lima	Lima	Superior universitaria	Soltero/a	Estudiante	Ninguno	Padres y/o hermanos/as	Mestizo	Catolica	Alto	No	2	3	2	2	4	2	4	2	4	4	2	2	4	4	4	45
1	28	Lima	Lima	Superior universitaria	Soltero/a	Estudiante	Ninguno	Padres y/o hermanos/as	Mestizo	Catolica	Medio	No	3	4	4	1	3	4	3	2	1	2	4	4	3	3	3	44
2	28	Lima	Lima	Superior técnica	Soltero/a	Estudiante	Ninguno	Padres y/o hermanos/as	Mestizo	Agnóstico/Ateo	Bajo	No	4	4	4	2	2	2	2	2	2	3	4	2	4	2	4	43
1	20	Lima	Lima	Superior universitaria	Soltero/a	Estudiante	Ninguno	Padres y/o hermanos/as	Blanco	Catolica	Medio	No	1	3	3	4	3	4	2	2	3	3	4	3	2	4	3	44
1	18	Lima	Lima	Superior universitaria	Soltero/a	Estudiante	Ninguno	Padres y/o hermanos/as	Mestizo	Agnóstico/Ateo	Medio	No	2	2	3	2	2	4	4	4	3	3	4	2	4	2	2	43
1	19	Lima	Lima	Superior universitaria	Soltero/a	Estudiante	Ninguno	Padres y/o hermanos/as	No sabe	Agnóstico/Ateo	Medio	No	3	2	2	2	3	2	3	2	3	3	4	4	4	3	4	44
1	19	Lima	Lima	Secundaria	Soltero/a	Estudiante	Privado	Padres y/o hermanos/as	Mestizo	Agnóstico/Ateo	Medio	No	3	3	4	2	2	5	5	2	2	3	4	4	5	3	3	50
1	18	Lima	Lima	Secundaria	Soltero/a	Estudiante	Ninguno	Padres y/o hermanos/as	Mestizo	Cristiano Evangelica	Medio	No	3	4	3	1	3	5	5	1	1	5	1	4	1	5	4	46
2	21	Independencia	Lima	Superior universitaria	Soltero/a	Estudiante	Ninguno	Padres y/o hermanos/as	No sabe	Otras religiones	Medio	No	2	2	1	1	2	5	5	5	2	4	4	4	4	2	2	45
1	18	Lima	Lima	Superior universitaria	Soltero/a	Estudiante	Ninguno	Padres y/o hermanos/as	Mestizo	Catolica	Medio	No	3	5	2	5	3	5	1	1	1	5	5	3	4	4	2	49
2	27	Miraflores	Lima	Superior técnica	Soltero/a	Trabajador dependiente	Público	Padres y/o hermanos/as	Mestizo	Catolica	Medio	No	3	3	3	2	3	3	2	2	3	3	3	3	3	2	2	40
1	18	Bellavista, Callao	Callao	Superior universitaria	Soltero/a	Estudiante	Ninguno	Padres y/o hermanos/as	Mestizo	Catolica	Medio	No	1	3	3	2	3	3	4	2	2	4	3	3	3	4	4	44
1	23	Callao	Callao	Superior técnica	Soltero/a	Trabajador dependiente	Privado	Padres y/o hermanos/as	Mestizo	Catolica	Medio	No	1	4	1	5	3	5	5	4	4	1	5	2	1	1	4	46
2	26	lima	Callao	Superior universitaria	Soltero/a	Estudiante	Privado	Solo/a	No sabe	Agnóstico/Ateo	Bajo	No	3	3	5	2	5	2	2	3	2	2	3	2	2	5	5	46
1	18	Lima, El Cercado	Callao	Superior universitaria	Soltero/a	Estudiante	Ninguno	Padres y/o hermanos/as	Blanco	Catolica	Medio	No	1	2	1	2	4	4	4	3	2	4	3	3	4	4	4	45
2	22	Cusco	Cusco	Superior universitaria	Soltero/a	Trabajador independiente	Ninguno	Padres y/o hermanos/as	Quechua	Otras religiones	Medio	No	1	2	3	2	1	5	5	2	1	4	5	4	5	4	1	45
1	21	San Pedro Canchis	Cusco	Superior universitaria	Soltero/a	En búsqueda de empleo	Público	Otros familiares	Quechua	Agnóstico/Ateo	Muy bajo	No	2	3	3	4	3	4	1	1	4	3	3	3	3	3	3	43
1	35	Arequipa	Lima	Superior técnica	Conviviente	Trabajador dependiente	Público	Con hijos/as (sin pareja)	Asiatico descendiente	Agnóstico/Ateo	Medio	No	3	3	2	2	3	3	3	2	2	2	2	3	3	3	4	40
1	18	Ayacucho	Lima	Secundaria	Soltero/a	Estudiante	Ninguno	Otros familiares	Blanco	Catolica	Bajo	No	2	4	1	1	5	3	3	3	3	3	3	3	3	3	3	43
1	20	Junin	Lima	Superior universitaria	Soltero/a	Estudiante	Ninguno	Padres y/o hermanos/as	Mestizo	Cristiano Evangelica	Medio	No	1	2	3	1	3	4	5	1	1	4	4	4	4	4	4	45
1	22	Lima	Lima	Superior universitaria	Soltero/a	Estudiante	Privado	Padres y/o hermanos/as	Blanco	Catolica	Medio	No	1	1	1	1	3	4	4	4	4	2	4	4	4	4	3	44
1	21	Lima	Lima	Superior universitaria	Soltero/a	Estudiante	Ninguno	Padres y/o hermanos/as	Mestizo	Agnóstico/Ateo	Medio	No	3	2	2	1	2	4	4	3	2	3	4	3	3	3	3	42
1	40	Lima	Lima	Superior universitaria	Soltero/a	Trabajador independiente	Público	Padres y/o hermanos/as	Mestizo	Catolica	Medio	No	2	2	2	2	4	2	2	4	4	2	4	4	4	3	2	43
2	26	Lima	Lima	Superior universitaria	Soltero/a	Trabajador independiente	Privado	Padres y/o hermanos/as	Mestizo	Catolica	Medio	No	4	4	3	2	2	3	2	4	4	3	4	4	3	3	2	47
2	19	Lima	Lima	Superior técnica	Soltero/a	Estudiante	Ninguno	Padres y/o hermanos/as	Mestizo	Catolica	Medio	No	3	2	2	5	2	4	4	4	4	4	2	2	2	2	3	45
2	20	Jesús María	Lima	Secundaria	Soltero/a	Estudiante	Ninguno	Padres y/o hermanos/as	Mestizo	Catolica	Medio	No	4	2	3	2	2	4	3	3	3	3	4	3	4	2	4	46
1	26	Piura	Piura	Superior universitaria	Soltero/a	Trabajador dependiente	Público	Solo/a	Mestizo	Otras religiones	Medio	No	3	4	3	1	3	3	3	3	3	3	3	3	3	3	3	44
1	18	Jesus María, Lima	Callao	Superior universitaria	Soltero/a	Estudiante	Ninguno	Padres y/o hermanos/as	Mestizo	Catolica	Medio	No	2	2	2	1	3	4	4	2	2	4	4	4	5	3	4	46
1	20	Tacna	Cusco	Secundaria	Soltero/a	Estudiante	Ninguno	Padres y/o hermanos/as	Mestizo	Catolica	Medio	No	3	2	2	2	2	2	2	3	3	3	3	3	3	3	3	39
1	20	San Martin de Pangoa	Junin	Superior universitaria	Soltero/a	Estudiante	Ninguno	Padres y/o hermanos/as	Quechua	Cristiano Evangelica	Bajo	No	1	4	1	1	1	5	4	4	4	3	3	3	3	2	3	42
1	19	Jesus Maria	Lima	Superior universitaria	Soltero/a	Estudiante	Ninguno	Padres y/o hermanos/as	Mestizo	Catolica	Medio	No	3	5	4	3	3	3	2	3	2	3	2	2	4	4	2	45
1	39	jesus maria lima	Lima	Superior universitaria	Conviviente	Trabajador dependiente	Público	Pareja e hijos/as	Mestizo	Catolica	Medio	No	2	1	2	4	2	4	4	4	4	4	4	4	4	3	4	50
2	20	Lambayeque	Lima	Secundaria	Soltero/a	Estudiante	Ninguno	Padres y/o hermanos/as	Otro	Catolica	Bajo	No	3	5	3	2	3	5	3	3	3	1	1	1	1	2	4	40
2	63	Lima	Lima	Superior universitaria	Casado/a	Trabajador dependiente	Público	Pareja e hijos/as	Mestizo	Agnóstico/Ateo	Medio	No	2	2	2	1	2	5	4	4	4	4	4	4	3	2	2	45
1	18	Lima, Perú	Lima	Superior universitaria	Soltero/a	Estudiante	Ninguno	Padres y/o hermanos/as	Mestizo	Catolica	Bajo	No	4	2	2	2	4	5	4	4	4	3	2	1	4	1	4	46
2	20	Lima, Perú	Lima	Superior universitaria	Soltero/a	Estudiante	Ninguno	Padres y/o hermanos/as	Mestizo	Agnóstico/Ateo	Bajo	Sí	1	2	1	1	5	4	5	5	5	4	1	1	2	3	2	42
1	18	Villa El Salvador	Lima	Superior universitaria	Soltero/a	Trabajador dependiente	Privado	Padres y/o hermanos/as	Mestizo	Catolica	Medio	No	3	4	4	1	1	5	5	5	5	1	3	3	3	3	3	49
1	26	Arequipa	Arequipa	Superior universitaria	Soltero/a	Estudiante	Ninguno	Padres y/o hermanos/as	Mestizo	Catolica	Medio	No	2	4	5	1	2	3	4	3	1	2	2	2	4	4	4	43
1	22	Callao	Callao	Superior universitaria	Soltero/a	Trabajador independiente	Privado	Padres y/o hermanos/as	Mestizo	Cristiano Evangelica	Bajo	No	3	1	1	1	3	1	4	1	4	5	5	4	4	3	3	43
2	23	Chachapoyas	Callao	Secundaria	Soltero/a	Trabajador dependiente	Privado	Otros familiares	Mestizo	Catolica	Bajo	No	2	2	3	1	2	3	2	3	3	4	4	4	4	3	4	44
1	18	Ventanilla-Callao	Callao	Superior universitaria	Soltero/a	Estudiante	Ninguno	Padres y/o hermanos/as	Mestizo	Cristiano Evangelica	Medio	No	1	3	2	2	3	4	4	4	2	2	3	3	3	3	4	43
1	22	Ayacucho	Lima	Superior universitaria	Soltero/a	Estudiante	Ninguno	Solo/a	Quechua	Catolica	Medio	Sí	3	2	3	2	3	4	4	3	3	3	3	3	3	2	3	44
1	44	Lima	Lima	Superior universitaria	Casado/a	Sin ocupación actualmente	Ninguno	Pareja e hijos/as	Blanco	Catolica	Medio	No	1	1	2	1	2	4	4	4	4	4	4	4	4	2	4	45
2	22	Lima	Lima	Superior universitaria	Soltero/a	Estudiante	Ninguno	Padres y/o hermanos/as	Mestizo	Catolica	Medio	No	3	2	2	1	2	4	4	4	4	3	4	4	4	2	4	47
2	20	4/09/2002	Lima	Secundaria	Soltero/a	Estudiante	Ninguno	Padres y/o hermanos/as	Mestizo	Agnóstico/Ateo	Bajo	No	2	2	3	1	2	4	4	4	3	3	4	4	4	2	3	45
2	23	Lima	Lima	Secundaria	Soltero/a	Trabajador independiente	Privado	Otros familiares	Afroperuano	Catolica	Bajo	No	3	3	2	4	3	3	2	2	5	1	2	2	5	5	3	45
2	18	Lima, San Borja	Lima	Superior universitaria	Soltero/a	Estudiante	Ninguno	Padres y/o hermanos/as	Mestizo	Otras religiones	Medio	No	2	2	3	2	3	3	2	2	3	4	3	3	3	3	4	42
2	21	Pueblo libre	Lima	Secundaria	Soltero/a	Estudiante	Ninguno	Solo/a	Afroperuano	Catolica	Medio	Sí	2	3	3	2	3	2	3	3	3	3	3	3	3	3	3	42
2	35	Iquitos	Loreto	Superior universitaria	Soltero/a	Trabajador dependiente	Público	Padres y/o hermanos/as	Mestizo	Catolica	Medio	No	4	3	2	3	4	3	4	4	4	1	3	3	2	1	4	45
1	40	Ayacucho	Cajamarca	Superior universitaria	Casado/a	Trabajador dependiente	Privado	Pareja e hijos/as	Quechua	Catolica	Medio	No	3	3	2	1	3	4	3	3	3	4	4	4	4	3	3	47
2	18	Callao	Callao	Superior universitaria	Soltero/a	Estudiante	Ninguno	Padres y/o hermanos/as	Mestizo	Catolica	Bajo	No	2	3	1	2	4	5	4	3	4	2	2	3	2	3	4	44
1	19	Callao	Callao	Superior universitaria	Soltero/a	Estudiante	Ninguno	Padres y/o hermanos/as	Mestizo	Cristiano Evangelica	Bajo	No	2	2	2	2	4	4	4	4	4	3	3	3	3	3	3	46
2	19	Callao	Callao	Superior universitaria	Soltero/a	Estudiante	Ninguno	Padres y/o hermanos/as	Mestizo	Catolica	Medio	No	3	2	3	1	2	3	2	2	4	5	2	4	2	1	3	39
1	19	Callao, Ventanilla	Callao	Superior universitaria	Soltero/a	Estudiante	Ninguno	Padres y/o hermanos/as	Mestizo	Catolica	Medio	No	3	2	2	4	3	4	4	3	2	4	3	4	3	2	4	47
1	18	Lima	Callao	Superior universitaria	Soltero/a	Estudiante	Ninguno	Padres y/o hermanos/as	Blanco	Catolica	Muy bajo	No	2	3	2	2	1	4	4	1	4	4	3	3	3	3	5	44
2	18	Cusco	Lima	Superior universitaria	Soltero/a	Estudiante	Ninguno	Padres y/o hermanos/as	Mestizo	Agnóstico/Ateo	Alto	No	3	4	4	1	5	4	4	2	4	2	3	3	3	2	4	48
1	19	Lima	Lima	Superior universitaria	Soltero/a	Estudiante	Ninguno	Padres y/o hermanos/as	Mestizo	Catolica	Medio	No	3	3	3	2	4	3	3	3	3	3	3	3	3	3	2	44
1	20	Lima	Lima	Superior universitaria	Soltero/a	Estudiante	Ninguno	Padres y/o hermanos/as	Mestizo	Catolica	Medio	No	2	1	2	2	2	4	3	3	2	4	4	4	4	3	4	44
1	21	Ayacucho	Lima	Superior universitaria	Soltero/a	Estudiante	Ninguno	Padres y/o hermanos/as	Quechua	Catolica	Muy bajo	No	1	2	2	1	4	4	4	4	4	3	4	4	4	4	3	48
2	19	Callao	Lima	Secundaria	Conviviente	Trabajador independiente	Ninguno	Solo con su pareja	Mestizo	Catolica	Alto	No	3	4	4	2	2	4	4	4	2	2	1	1	2	4	3	42
1	21	Lima	Lima	Superior universitaria	Soltero/a	Estudiante	Ninguno	Padres y/o hermanos/as	Mestizo	Catolica	Medio	No	4	4	2	1	2	4	4	4	1	4	4	4	4	4	4	50
1	26	Lima	Lima	Superior universitaria	Soltero/a	Trabajador dependiente	Privado	Padres y/o hermanos/as	Mestizo	Catolica	Bajo	No	2	1	1	1	3	5	5	1	1	5	5	5	5	1	1	42
2	20	Pasco	Pasco	Superior universitaria	Soltero/a	Trabajador dependiente	Público	Padres y/o hermanos/as	Mestizo	Cristiano Evangelica	Medio	No	3	3	3	3	5	4	5	1	2	3	4	3	4	2	3	48
1	18	Callao	Callao	Superior universitaria	Soltero/a	Estudiante	Ninguno	Padres y/o hermanos/as	Blanco	Catolica	Medio	No	2	3	1	1	2	4	4	4	4	3	4	4	4	5	3	48
2	23	Lima, El Cercado	Callao	Secundaria	Conviviente	Trabajador independiente	Privado	Solo con su pareja	Mestizo	Catolica	Medio	No	5	3	2	3	2	4	1	3	1	4	1	4	5	2	4	44
1	24	Lima, Jesús María	Callao	Superior universitaria	Soltero/a	Trabajador independiente	Privado	Otros familiares	Mestizo	Catolica	Medio	No	1	3	1	1	1	3	3	3	3	5	5	5	5	5	5	49
1	19	cusco	Cusco	Superior universitaria	Soltero/a	Estudiante	Público	Padres y/o hermanos/as	Quechua	Catolica	Bajo	No	2	2	2	2	2	4	4	4	4	4	4	3	4	3	4	48
1	18	Ayacucho	Lima	Superior universitaria	Soltero/a	Estudiante	Ninguno	Padres y/o hermanos/as	Quechua	Catolica	Medio	Sí	3	3	3	3	3	3	3	3	3	3	3	3	3	3	3	45
2	19	Callao	Lima	Superior universitaria	Conviviente	Estudiante	Ninguno	Solo con su pareja	Afroperuano	Catolica	Bajo	No	3	4	4	3	4	3	4	4	4	1	2	1	1	2	3	43
1	20	Lima	Lima	Superior universitaria	Soltero/a	Estudiante	Ninguno	Padres y/o hermanos/as	Mestizo	Cristiano Evangelica	Medio	No	3	3	3	3	3	4	3	3	3	3	3	3	3	3	3	46
2	21	Lima	Lima	Superior universitaria	Soltero/a	Estudiante	Ninguno	Padres y/o hermanos/as	Mestizo	Agnóstico/Ateo	Medio	No	2	3	4	1	4	1	1	3	4	4	4	4	4	3	4	46
1	18	Lima, Pueblo Libre	Lima	Superior universitaria	Soltero/a	Estudiante	Ninguno	Padres y/o hermanos/as	Mestizo	Catolica	Medio	No	1	1	1	1	1	5	5	5	4	4	4	4	4	2	4	46
1	19	Pueblo libre	Lima	Superior universitaria	Soltero/a	Estudiante	Ninguno	Padres y/o hermanos/as	No sabe	Otras religiones	Medio	No	2	3	2	1	2	4	4	4	4	4	2	5	5	2	3	47
1	22	Lima	Lima	Superior universitaria	Soltero/a	Estudiante	Ninguno	Padres y/o hermanos/as	Mestizo	Catolica	Bajo	No	1	1	1	2	4	5	5	5	5	2	5	2	5	2	5	50
2	25	Lima	Lima	Superior universitaria	Casado/a	En búsqueda de empleo	Ninguno	Solo con su pareja	Afroperuano	Catolica	Bajo	No	2	2	3	3	2	3	3	3	3	5	4	3	3	3	2	44
2	20	Lima	Lima	Superior universitaria	Soltero/a	Estudiante	Público	Padres y/o hermanos/as	Mestizo	Agnóstico/Ateo	Medio	No	3	3	2	3	2	4	4	4	4	3	4	4	4	1	4	49
1	20	Trujillo	Lima	Superior universitaria	Soltero/a	Estudiante	Ninguno	Padres y/o hermanos/as	Mestizo	Catolica	Medio	No	2	2	1	2	2	4	4	4	4	4	4	4	4	2	3	46
1	20	Villa El Salvador	Lima	Superior universitaria	Soltero/a	Estudiante	Ninguno	Padres y/o hermanos/as	Mestizo	Otras religiones	Medio	No	1	1	1	1	1	5	5	2	4	5	2	1	4	5	4	42
2	19	Lima	Callao	Superior universitaria	Soltero/a	Estudiante	Ninguno	Solo/a	Mestizo	Agnóstico/Ateo	Bajo	No	2	3	1	2	4	4	4	4	4	4	4	4	4	3	3	50
2	29	Lima	Lima	Superior universitaria	Soltero/a	Trabajador dependiente	Público	Solo/a	Mestizo	Catolica	Medio	No	3	4	3	3	3	4	2	2	4	2	2	2	4	2	4	44
1	47	Trujillo	Lima	Superior técnica	Casado/a	Trabajador dependiente	Privado	Con hijos/as (sin pareja)	Mestizo	Cristiano Evangelica	Medio	No	1	1	1	1	1	4	4	2	4	4	4	4	4	3	4	42
1	22	SJM	Lima	Secundaria	Soltero/a	Trabajador independiente	Ninguno	Padres y/o hermanos/as	Mestizo	Cristiano Evangelica	Medio	No	1	4	1	1	4	4	4	4	4	4	2	4	4	2	4	47
1	25	Cusco - Espinar	Arequipa	Superior técnica	Soltero/a	Trabajador independiente	Privado	Padres y/o hermanos/as	Blanco	Catolica	Medio	No	3	3	4	2	3	4	4	3	3	4	3	3	2	3	3	47
2	18	Bellavista, Callao	Callao	Superior universitaria	Soltero/a	Estudiante	Ninguno	Otros familiares	Mestizo	Catolica	Medio	No	2	3	2	3	3	4	4	4	4	3	3	3	3	3	3	47
2	19	Hospital Regional	Cusco	Secundaria	Soltero/a	Estudiante	Ninguno	Padres y/o hermanos/as	No sabe	Catolica	Medio	No	1	1	4	1	3	5	5	5	1	1	4	4	4	1	5	45
1	19	Cusco	Cusco	Superior universitaria	Soltero/a	Estudiante	Ninguno	Mamá, abuela, primo	Quechua	Catolica	Medio	No	2	4	1	2	2	4	3	3	3	4	4	4	4	4	4	48
1	37	Chimbote, Ancash, Perú	Lima	Secundaria	Conviviente	Trabajador independiente	Privado	Pareja e hijos/as	Mestizo	Catolica	Bajo	No	3	1	3	3	3	4	5	4	4	2	4	4	4	1	3	48
1	24	Lima	Lima	Superior técnica	Soltero/a	Estudiante	Ninguno	Padres y/o hermanos/as	Mestizo	Catolica	Medio	No	3	3	1	2	3	3	4	3	3	4	4	4	4	4	5	50
2	23	Lima	Lima	Secundaria	Soltero/a	Estudiante	Privado	Padres y/o hermanos/as	Mestizo	Otras religiones	Medio	No	2	3	2	2	3	4	5	4	4	3	3	3	3	3	3	47
1	23	Lima	Lima	Superior universitaria	Soltero/a	Estudiante	Ninguno	Padres y/o hermanos/as	Mestizo	Catolica	Medio	No	3	2	3	1	3	4	4	3	4	4	4	3	4	2	3	47
2	30	Lima	Lima	Superior universitaria	Casado/a	Trabajador dependiente	Público	Pareja e hijos/as	Asiatico descendiente	Catolica	Medio	No	3	3	3	2	3	3	4	3	4	3	3	3	3	3	3	46
2	20	4/09/2002	Lima	Secundaria	Soltero/a	Estudiante	Ninguno	Padres y/o hermanos/as	Mestizo	Agnóstico/Ateo	Bajo	No	2	2	2	3	1	5	4	4	4	1	4	4	4	2	4	46
1	18	Callao	Lima	Superior universitaria	Soltero/a	Estudiante	Ninguno	Padres y/o hermanos/as	Mestizo	Catolica	Medio	No	2	3	3	2	3	4	4	3	3	2	3	3	3	2	3	43
2	18	Lima	Lima	Superior universitaria	Soltero/a	Estudiante	Ninguno	Padres y/o hermanos/as	Mestizo	Catolica	Medio	No	3	2	3	2	3	5	5	5	5	3	3	3	4	2	4	52
2	19	Lima	Lima	Superior universitaria	Soltero/a	Estudiante	Ninguno	Padres y/o hermanos/as	Mestizo	Agnóstico/Ateo	Medio	No	3	3	5	3	5	5	3	3	3	3	2	4	5	1	1	49
2	19	Callao	Callao	Superior universitaria	Soltero/a	Estudiante	Ninguno	Otros familiares	Mestizo	Catolica	Bajo	No	2	3	1	2	3	5	4	4	4	4	3	3	3	2	4	47
1	18	Ica	Lima	Superior universitaria	Soltero/a	Estudiante	Ninguno	Padres y/o hermanos/as	Mestizo	Catolica	Medio	No	1	2	3	1	3	5	4	4	4	4	4	4	4	3	4	50
2	19	Lima	Lima	Superior universitaria	Soltero/a	Estudiante	Ninguno	Padres y/o hermanos/as	Mestizo	Otras religiones	Medio	No	3	3	3	1	3	2	3	2	3	3	3	4	2	3	4	42
1	21	Lima	Lima	Superior universitaria	Soltero/a	Estudiante	Ninguno	Padres y/o hermanos/as	Mestizo	Agnóstico/Ateo	Medio	No	3	1	4	1	1	5	4	4	4	3	5	5	5	2	2	49
1	21	Lima	Lima	Superior universitaria	Soltero/a	Estudiante	Ninguno	Padres y/o hermanos/as	Mestizo	Catolica	Medio	No	3	1	2	1	4	1	5	1	1	5	5	5	5	4	5	48
2	18	Huancayo	Lima	Superior universitaria	Soltero/a	Estudiante	Ninguno	Solo/a	Mestizo	Catolica	Medio	No	4	2	4	1	1	5	4	3	2	2	4	4	4	3	4	47
1	19	Lima	Lima	Superior universitaria	Soltero/a	Estudiante	Ninguno	Padres y/o hermanos/as	Blanco	Agnóstico/Ateo	Medio	No	2	2	2	4	4	3	4	4	4	3	3	3	3	3	3	47
1	22	peru	Lima	Superior universitaria	Soltero/a	Estudiante	Privado	Padres y/o hermanos/as	Mestizo	Agnóstico/Ateo	Medio	No	2	3	1	5	3	5	5	5	3	3	3	3	3	3	3	50
1	22	Trujillo	Lima	Superior universitaria	Soltero/a	Estudiante	Privado	Amigos/Compañeros de vivienda	Mestizo	Otras religiones	Medio	No	3	4	1	2	3	4	4	3	2	4	3	3	4	3	3	46
1	19	Bellavista	Callao	Superior universitaria	Soltero/a	Estudiante	Ninguno	Padres y/o hermanos/as	Mestizo	Catolica	Medio	No	3	4	4	2	4	4	4	2	2	3	4	4	4	3	4	51
1	28	Lima	Lima	Superior universitaria	Soltero/a	Estudiante	Ninguno	Padres y/o hermanos/as	Mestizo	Catolica	Medio	No	1	2	2	3	2	4	4	4	2	4	4	4	4	3	3	46
1	21	Lima	Lima	Superior universitaria	Soltero/a	Estudiante	Ninguno	Padres y/o hermanos/as	Mestizo	Cristiano Evangelica	Medio	No	2	2	1	1	2	5	5	4	4	4	5	5	5	3	4	52
1	22	Lima	Lima	Secundaria	Soltero/a	Estudiante	Ninguno	Solo/a	Blanco	Catolica	Medio	No	3	3	3	5	4	3	3	2	3	2	3	4	4	3	4	49
1	20	Lima	Lima	Superior universitaria	Soltero/a	Estudiante	Ninguno	Padres y/o hermanos/as	Mestizo	Agnóstico/Ateo	Bajo	No	4	1	1	1	1	5	5	5	5	5	4	4	4	1	4	50
1	19	Jesús María	Lima	Superior universitaria	Soltero/a	Estudiante	Ninguno	Padres y/o hermanos/as	Mestizo	Agnóstico/Ateo	Bajo	No	3	2	2	2	3	4	4	4	4	4	4	4	4	3	4	51
2	18	Lima	Lima	Superior universitaria	Soltero/a	Estudiante	Privado	Padres y/o hermanos/as	Caucásico	Agnóstico/Ateo	Medio	No	2	3	3	2	4	2	5	4	5	4	4	3	4	2	5	52
2	19	Callao	Callao	Superior universitaria	Soltero/a	Estudiante	Ninguno	Padres y/o hermanos/as	Mestizo	Agnóstico/Ateo	Medio	No	5	4	3	2	4	2	3	1	1	4	5	5	5	2	4	50
2	18	Lima, El Cercado	Callao	Superior universitaria	Soltero/a	Estudiante	Ninguno	Padres y/o hermanos/as	Mestizo	Agnóstico/Ateo	Medio	No	1	3	4	1	3	3	5	5	3	3	4	2	5	1	5	48
1	21	Abancay	Lima	Superior universitaria	Soltero/a	Estudiante	Ninguno	Solo/a	Mestizo	Otras religiones	Bajo	No	2	2	2	3	3	5	4	3	3	3	3	4	3	4	4	48
2	21	Ica	Lima	Superior técnica	Soltero/a	Estudiante	Ninguno	Solo/a	Mestizo	Otras religiones	Medio	No	5	5	5	2	1	4	4	4	4	2	2	2	2	2	3	47
1	49	Lima	Lima	Superior técnica	Soltero/a	Trabajador dependiente	Privado	Con hijos/as (sin pareja)	Mestizo	Catolica	Medio	No	3	3	3	2	2	4	4	4	4	3	4	4	4	2	3	49
1	69	Ayacucho	Ayacucho	Secundaria	Divorciado/a	Jubilado/a	Privado	Otros familiares	Quechua	Catolica	Medio	No	2	1	2	2	2	4	4	4	4	4	4	4	5	5	5	52
1	20	Cusco	Cusco	Superior universitaria	Soltero/a	Estudiante	Privado	Otros familiares	Mestizo	Catolica	Medio	No	1	2	1	2	3	4	5	3	5	4	4	4	4	3	4	49
1	18	Lima	Lima	Superior universitaria	Soltero/a	Estudiante	Ninguno	Padres y/o hermanos/as	Mestizo	Catolica	Medio	No	4	2	2	1	3	4	3	2	1	3	4	4	4	3	4	44
1	20	Lima	Lima	Superior universitaria	Soltero/a	Estudiante	Ninguno	Padres y/o hermanos/as	Mestizo	Catolica	Medio	No	2	3	2	3	2	5	5	5	5	4	3	4	4	2	3	52
1	20	Miraflores	Lima	Superior universitaria	Soltero/a	Estudiante	Ninguno	Padres y/o hermanos/as	Mestizo	Agnóstico/Ateo	Medio	No	3	1	3	2	3	5	5	5	5	2	4	4	4	3	3	52
1	18	hospital del niño	Lima	Superior universitaria	Soltero/a	Estudiante	Ninguno	Padres y/o hermanos/as	No sabe	Catolica	Alto	No	4	5	3	2	5	4	1	1	1	4	5	5	4	1	5	50
2	20	Lima	Lima	Superior universitaria	Soltero/a	Estudiante	Ninguno	Solo/a	Mestizo	Agnóstico/Ateo	Medio	No	1	2	3	2	3	4	5	4	5	4	5	2	5	2	5	52
1	19	Lima	Lima	Superior universitaria	Soltero/a	Estudiante	Ninguno	Padres y/o hermanos/as	Mestizo	Cristiano Evangelica	Medio	No	2	2	4	1	2	2	4	4	4	4	4	4	4	4	4	49
1	20	Lima	Lima	Superior técnica	Soltero/a	Estudiante	Ninguno	Padres y/o hermanos/as	Mestizo	Catolica	Medio	No	2	3	2	4	3	3	4	5	5	4	5	4	4	4	3	55
2	21	Cusco	Cusco	Superior universitaria	Soltero/a	Estudiante	Privado	Padres y/o hermanos/as	Mestizo	Agnóstico/Ateo	Medio	No	3	5	5	3	3	4	3	4	4	2	2	2	3	3	4	50
2	37	Lima	Ica	Superior universitaria	Casado/a	Trabajador dependiente	Público	Pareja e hijos/as	Mestizo	Catolica	Medio	No	2	2	2	2	4	4	5	5	5	4	4	4	4	3	4	54
1	18	Ica	Lima	Secundaria	Soltero/a	Estudiante	Ninguno	Padres y/o hermanos/as	Quechua	Catolica	Bajo	No	2	2	1	3	4	5	5	4	4	4	4	3	3	4	2	50
1	26	Lima	Lima	Superior técnica	Soltero/a	Trabajador dependiente	Privado	Solo/a	Mestizo	Cristiano Evangelica	Medio	No	1	5	1	1	1	5	5	1	5	5	5	5	5	1	5	51
1	24	Lima	Lima	Superior técnica	Soltero/a	Trabajador independiente	Privado	Padres y/o hermanos/as	Mestizo	Catolica	Medio	No	1	1	3	3	3	5	3	1	1	5	4	4	3	4	2	43
1	22	SMP	Lima	Secundaria	Soltero/a	Estudiante	Ninguno	Padres y/o hermanos/as	Mestizo	Otras religiones	Medio	No	2	3	4	2	4	4	4	2	2	4	4	4	4	4	4	51
1	19	Lima	Lima	Superior universitaria	Soltero/a	Estudiante	Ninguno	Padres y/o hermanos/as	Mestizo	Cristiano Evangelica	Medio	No	3	3	2	3	3	5	5	4	3	4	4	4	4	3	4	54
2	20	Lima	Lima	Superior universitaria	Soltero/a	Estudiante	Ninguno	Padres y/o hermanos/as	Mestizo	Catolica	Medio	No	3	2	2	1	4	4	4	4	2	5	5	3	3	4	4	50
2	19	Lima	Lima	Superior universitaria	Soltero/a	Estudiante	Ninguno	Padres y/o hermanos/as	Mestizo	Catolica	Medio	No	4	5	3	2	4	3	5	2	2	5	3	2	3	1	5	49
2	18	Lima	Lima	Superior universitaria	Soltero/a	Estudiante	Privado	Otros familiares	Mestizo	Catolica	Medio	No	4	5	3	2	4	5	5	4	4	5	3	2	3	3	3	55
1	21	Trujillo	Lima	Secundaria	Conviviente	En búsqueda de empleo	Ninguno	Pareja e hijos/as	Mestizo	Catolica	Bajo	No	2	2	3	4	5	2	2	2	2	3	3	4	4	4	5	47
1	18	Callao	Callao	Superior universitaria	Soltero/a	Estudiante	Ninguno	Otros familiares	Mestizo	Catolica	Bajo	No	2	3	2	2	5	2	5	5	2	4	2	3	4	5	4	50
1	18	Callao, Bellavista	Callao	Superior universitaria	Soltero/a	Estudiante	Ninguno	Padres y/o hermanos/as	Afroperuano	Catolica	Medio	No	2	4	2	2	2	4	4	4	3	4	4	4	4	5	4	52
1	19	Lima, El Cercado	Callao	Superior universitaria	Soltero/a	Estudiante	Ninguno	Padres y/o hermanos/as	Mestizo	Agnóstico/Ateo	Medio	No	1	3	4	1	1	5	5	4	4	4	4	4	4	3	4	51
1	18	Loreto	Callao	Superior universitaria	Soltero/a	Estudiante	Ninguno	Padres y/o hermanos/as	Mestizo	Catolica	Medio	No	3	5	4	1	3	2	4	4	4	5	3	4	4	2	5	53
1	24	Cusco	Cusco	Superior universitaria	Soltero/a	Estudiante	Privado	Padres y/o hermanos/as	Otro	Catolica	Alto	No	1	5	1	1	3	4	3	4	5	4	4	3	3	4	5	50
2	21	Sicuani	Cusco	Secundaria	Soltero/a	Estudiante	Ninguno	Otros familiares	Quechua	Catolica	Bajo	No	4	3	3	3	3	4	4	4	4	4	3	4	4	3	3	53
1	18	Lima	Lima	Superior universitaria	Soltero/a	Estudiante	Ninguno	Padres y/o hermanos/as	Mestizo	Cristiano Evangelica	Alto	No	2	4	1	1	3	4	2	4	4	5	5	5	4	5	3	52
1	40	Lima	Lima	Superior universitaria	Soltero/a	Trabajador dependiente	Privado	Padres y/o hermanos/as	Mestizo	Catolica	Bajo	No	3	4	3	1	1	3	4	3	3	4	3	4	5	1	5	47
1	39	Lima	Lima	Secundaria	Soltero/a	Trabajador dependiente	Privado	Madre_ hijo	Mestizo	Catolica	Medio	No	4	2	4	2	3	3	4	2	4	4	4	4	4	2	5	51
2	23	Rimac-Lima	Lima	Superior universitaria	Soltero/a	Estudiante	Ninguno	Padres y/o hermanos/as	Mestizo	Catolica	Medio	No	2	4	3	2	5	4	4	4	4	2	4	4	4	3	5	54
1	18	Iquitos	Lima	Superior universitaria	Soltero/a	Estudiante	Ninguno	Padres y/o hermanos/as	Mestizo	Agnóstico/Ateo	Medio	No	4	4	2	1	2	5	5	4	5	4	5	4	5	4	4	58
1	19	Piura	Lima	Secundaria	Soltero/a	Estudiante	Ninguno	Padres y/o hermanos/as	Mestizo	Agnóstico/Ateo	Medio	No	4	3	2	3	2	5	5	2	2	4	5	5	5	3	4	54
1	18	Cajamarca	Lima	Superior universitaria	Soltero/a	Estudiante	Ninguno	Padres y/o hermanos/as	Blanco	Otras religiones	Medio	No	1	3	3	2	3	2	3	4	3	4	5	4	5	5	5	52
2	19	Lima	Lima	Superior universitaria	Soltero/a	Estudiante	Ninguno	Padres y/o hermanos/as	Mestizo	Catolica	Bajo	No	1	2	1	1	1	5	4	5	4	5	5	5	5	4	4	52
1	19	lima	Lima	Superior universitaria	Soltero/a	Estudiante	Privado	Padres y/o hermanos/as	Mestizo	Agnóstico/Ateo	Medio	No	2	4	3	2	4	4	4	4	4	4	3	3	3	3	3	50
1	19	Lima	Lima	Superior universitaria	Soltero/a	Estudiante	Ninguno	Otros familiares	Mestizo	Catolica	Bajo	No	3	4	3	3	4	4	4	4	4	3	3	3	3	3	3	51
2	19	Lima	Lima	Superior universitaria	Soltero/a	Estudiante	Ninguno	Solo/a	Mestizo	Catolica	Muy bajo	No	3	3	1	4	3	4	5	3	1	4	4	4	4	4	2	49
2	21	Lima	Lima	Superior universitaria	Soltero/a	Estudiante	Ninguno	Padres y/o hermanos/as	Mestizo	Otras religiones	Medio	No	3	4	3	2	4	4	4	3	3	4	4	4	4	2	4	52
2	34	Trujillo	Lima	Superior universitaria	Casado/a	Trabajador dependiente	Privado	Solo con su pareja	Mestizo	Otras religiones	Medio	No	2	3	2	2	5	4	4	3	3	4	4	3	3	3	4	49
2	22	Lima	Lima	Superior universitaria	Soltero/a	Estudiante	Ninguno	Padres y/o hermanos/as	Mestizo	Agnóstico/Ateo	Medio	No	2	3	3	3	3	3	4	3	4	4	4	4	3	3	4	50
1	18	Maternidad de Lima	Lima	Sin instrucción	Casado/a	Estudiante	Ninguno	Padres y/o hermanos/as	Mestizo	Otras religiones	Medio	No	5	3	1	5	5	4	4	2	4	2	5	3	4	3	3	53
1	24	Lima	Lima	Secundaria	Soltero/a	Trabajador independiente	Privado	Padres y/o hermanos/as	Mestizo	Catolica	Medio	No	2	2	2	2	3	3	4	4	4	4	4	4	4	3	4	49
1	19	Lima	Lima	Superior universitaria	Soltero/a	Estudiante	Ninguno	Padres y/o hermanos/as	Mestizo	Catolica	Medio	No	1	2	1	1	2	4	5	4	4	4	4	4	4	4	4	48
1	19	Lima	Lima	Superior universitaria	Soltero/a	Estudiante	Ninguno	Padres y/o hermanos/as	Mestizo	Catolica	Medio	No	4	3	2	2	2	3	4	5	5	4	5	4	4	4	4	55
1	19	Lima	Lima	Superior universitaria	Soltero/a	Estudiante	Privado	Padres y/o hermanos/as	Mestizo	Catolica	Medio	No	1	3	1	1	3	2	4	5	4	5	5	5	5	5	5	54
1	19	Callao	Callao	Superior universitaria	Soltero/a	Estudiante	Ninguno	Padres y/o hermanos/as	Mestizo	Agnóstico/Ateo	Medio	Sí	1	4	2	1	5	3	4	4	4	5	4	4	4	3	4	52
2	21	Cusco+	Cusco	Superior universitaria	Soltero/a	Estudiante	Privado	Solo/a	Mestizo	Agnóstico/Ateo	Medio	No	3	3	1	1	1	5	5	5	5	3	5	4	5	1	4	51
1	25	Lima	Lima	Superior universitaria	Soltero/a	Estudiante	Privado	Otros familiares	Mestizo	Catolica	Medio	No	3	3	3	2	2	4	4	3	2	4	4	3	4	3	4	48
2	19	Lima	Lima	Secundaria	Soltero/a	Estudiante	Privado	Padres y/o hermanos/as	Quechua	Agnóstico/Ateo	Medio	No	3	5	5	3	4	3	4	2	3	3	4	2	4	3	4	52
2	21	Nazca	Lima	Secundaria	Soltero/a	Estudiante	Ninguno	Padres y/o hermanos/as	Blanco	Otras religiones	Muy bajo	No	1	3	4	2	2	2	5	4	4	5	5	5	5	3	4	54
1	25	peru	Arequipa	Secundaria	Soltero/a	Estudiante	Ninguno	Padres y/o hermanos/as	Mestizo	Catolica	Medio	No	1	2	2	1	5	4	5	4	5	4	4	4	4	4	4	53
2	20	Ayacucho	Lima	Superior universitaria	Soltero/a	Estudiante	Ninguno	Padres y/o hermanos/as	Otro	Catolica	Medio	No	2	4	3	3	4	4	4	4	4	4	4	4	4	4	4	56
1	19	LIMA	Lima	Superior universitaria	Soltero/a	Estudiante	Ninguno	Padres y/o hermanos/as	Mestizo	Cristiano Evangelica	Bajo	No	3	4	3	2	3	4	4	3	3	4	4	4	4	4	5	54
1	19	Lima	Lima	Superior universitaria	Soltero/a	Estudiante	Ninguno	Padres y/o hermanos/as	Mestizo	Agnóstico/Ateo	Medio	No	4	3	4	3	2	4	4	4	4	4	4	4	4	4	4	56
2	24	Lima	Lima	Superior universitaria	Soltero/a	Estudiante	Ninguno	Solo/a	Asiatico descendiente	Catolica	Medio	No	4	4	2	3	3	4	4	4	4	4	5	4	3	2	3	53
2	18	Lima	Lima	Secundaria	Soltero/a	Estudiante	Ninguno	Padres y/o hermanos/as	Mestizo	Catolica	Medio	No	3	2	3	2	3	3	2	3	3	5	4	5	4	3	3	48
1	23	Callao	Callao	Superior técnica	Soltero/a	Trabajador dependiente	Privado	Solo/a	Blanco	Agnóstico/Ateo	Bajo	No	3	3	3	5	2	4	4	3	3	4	5	4	4	4	4	55
2	19	Arequipa	Lima	Superior universitaria	Soltero/a	Estudiante	Ninguno	Padres y/o hermanos/as	Mestizo	Agnóstico/Ateo	Medio	No	1	3	4	1	3	3	4	4	4	4	4	4	4	4	4	51
2	25	Lima	Lima	Superior técnica	Soltero/a	Trabajador independiente	Ninguno	Padres y/o hermanos/as	Quechua	Cristiano Evangelica	Bajo	No	2	1	3	4	3	5	3	4	4	4	4	3	5	5	3	53
1	23	Lima	Lima	Superior universitaria	Soltero/a	Estudiante	Ninguno	Padres y/o hermanos/as	Mestizo	Catolica	Medio	No	3	5	3	2	2	4	4	2	3	4	4	4	4	3	4	51
1	18	Ancash	Lima	Superior universitaria	Soltero/a	Estudiante	Ninguno	Padres y/o hermanos/as	Mestizo	Catolica	Medio	No	3	3	4	3	3	3	4	3	3	5	4	4	4	4	4	54
1	20	Jesús María	Lima	Superior universitaria	Soltero/a	Estudiante	Privado	Padres y/o hermanos/as	Mestizo	Catolica	Medio	No	2	3	3	2	3	4	5	4	4	5	3	3	4	4	4	53
1	18	Lima	Lima	Superior universitaria	Soltero/a	Estudiante	Ninguno	Padres y/o hermanos/as	Otro	Agnóstico/Ateo	Medio	No	4	3	2	3	2	5	5	4	5	4	4	4	4	4	4	57
2	18	cajamarca	Cajamarca	Secundaria	Soltero/a	Estudiante	Privado	Padres y/o hermanos/as	Indigena amazónico	Catolica	Bajo	No	3	4	4	3	4	4	4	4	4	4	3	3	3	3	4	54
1	23	Lima, El Cercado	Callao	Superior universitaria	Soltero/a	Estudiante	Ninguno	Padres y/o hermanos/as	Mestizo	Catolica	Alto	No	1	4	3	5	2	5	3	4	1	5	5	5	3	5	5	56
2	18	Callao	Lima	Superior universitaria	Soltero/a	Estudiante	Ninguno	Padres y/o hermanos/as	Afroperuano	Catolica	Medio	No	1	3	4	3	3	4	4	4	3	4	4	4	4	4	4	53
1	24	Lima	Lima	Superior universitaria	Soltero/a	Estudiante	Ninguno	Padres y/o hermanos/as	Mestizo	Catolica	Medio	No	2	3	1	1	3	4	5	3	3	5	5	5	5	3	4	52
2	19	Lima	Lima	Secundaria	Soltero/a	Estudiante	Ninguno	Padres y/o hermanos/as	Mestizo	Catolica	Medio	No	2	3	3	4	5	3	4	4	5	5	4	4	3	2	5	56
1	21	Callao	Lima	Superior universitaria	Soltero/a	Estudiante	Ninguno	Padres y/o hermanos/as	Mestizo	Catolica	Medio	No	2	4	2	2	4	4	4	4	2	5	4	4	4	4	4	53
2	47	Huando	Huancavelica	Secundaria	Conviviente	Trabajador independiente	Privado	Pareja e hijos/as	Mestizo	Catolica	Medio	No	4	2	4	4	4	4	4	4	3	4	4	4	4	4	4	57
1	18	Huaral	Lima	Superior universitaria	Soltero/a	Estudiante	Ninguno	Padres y/o hermanos/as	Mestizo	Cristiano Evangelica	Medio	No	4	2	4	3	3	3	4	4	4	4	4	3	4	4	4	54
2	18	Huaral, Lima	Lima	Superior universitaria	Soltero/a	Estudiante	Ninguno	Padres y/o hermanos/as	Mestizo	Catolica	Medio	No	3	2	3	2	2	4	4	4	4	4	5	5	4	4	5	55
1	19	Tacna	Lima	Secundaria	Soltero/a	Estudiante	Privado	Padres y/o hermanos/as	Afroperuano	Agnóstico/Ateo	Medio	No	2	3	1	1	3	3	5	5	5	5	5	5	5	5	4	57
1	20	Callao, Ventanilla	Callao	Superior universitaria	Soltero/a	Estudiante	Ninguno	Padres y/o hermanos/as	Mestizo	Otras religiones	Medio	No	2	1	2	4	4	4	4	4	4	5	5	5	5	5	4	58
1	19	Callao	Lima	Secundaria	Soltero/a	Estudiante	Ninguno	Padres y/o hermanos/as	Mestizo	Catolica	Medio	No	3	3	4	2	2	4	5	4	4	4	5	5	4	5	5	59
2	18	Lima	Lima	Superior universitaria	Soltero/a	Estudiante	Ninguno	Padres y/o hermanos/as	Mestizo	Cristiano Evangelica	Bajo	No	2	5	1	3	5	3	5	5	5	1	5	5	1	5	5	56
2	18	Lima	Lima	Superior universitaria	Soltero/a	Estudiante	Ninguno	Padres y/o hermanos/as	Mestizo	Catolica	Medio	No	4	4	3	2	4	5	4	4	4	3	3	4	5	3	5	57
1	21	Lima	Lima	Superior universitaria	Soltero/a	Estudiante	Ninguno	Padres y/o hermanos/as	Mestizo	Catolica	Medio	No	5	3	1	2	3	5	5	5	5	4	5	5	5	3	4	60
1	30	Lima	Lima	Superior técnica	Soltero/a	Estudiante	Ninguno	Con hijos/as (sin pareja)	Mestizo	Catolica	Bajo	No	4	1	5	1	4	5	1	1	1	5	5	5	5	5	5	53
1	19	Lima	Lima	Superior universitaria	Soltero/a	Estudiante	Ninguno	Padres y/o hermanos/as	Mestizo	Cristiano Evangelica	Medio	No	2	4	3	1	1	4	5	4	4	3	5	5	4	4	4	53
2	18	Lima	Lima	Superior universitaria	Soltero/a	Estudiante	Ninguno	Padres y/o hermanos/as	Mestizo	Catolica	Medio	No	2	3	4	3	5	5	4	4	3	4	3	4	3	3	5	55
2	20	lima	Lima	Secundaria	Soltero/a	Estudiante	Ninguno	Padres y/o hermanos/as	Mestizo	Agnóstico/Ateo	Medio	No	5	4	4	1	1	4	4	3	3	3	3	3	4	4	4	50
1	20	callao	Callao	Superior universitaria	Soltero/a	Estudiante	Ninguno	Padres y/o hermanos/as	Mestizo	Cristiano Evangelica	Bajo	No	3	4	3	2	5	4	4	4	4	4	4	5	4	4	4	58
2	28	Lima	Lima	Superior universitaria	Soltero/a	Trabajador independiente	Privado	Padres y/o hermanos/as	Mestizo	Catolica	Alto	No	3	3	2	2	4	4	3	3	5	3	5	5	5	3	5	55
1	19	Lima	Lima	Superior universitaria	Soltero/a	Estudiante	Ninguno	Padres y/o hermanos/as	Blanco	Catolica	Muy bajo	No	5	3	1	5	5	5	5	5	5	1	4	4	4	3	5	60
2	19	Lima	Lima	Superior universitaria	Soltero/a	Estudiante	Ninguno	Padres y/o hermanos/as	Mestizo	Catolica	Medio	No	2	3	4	3	5	5	5	4	4	3	4	2	3	2	4	53
2	19	Lima	Lima	Superior universitaria	Soltero/a	Estudiante	Ninguno	Padres y/o hermanos/as	Mestizo	Agnóstico/Ateo	Medio	No	5	5	4	1	5	4	4	1	3	5	5	5	5	5	5	62
1	24	Pucallpa	Lima	Superior técnica	Soltero/a	Trabajador independiente	Privado	Solo/a	Mestizo	Agnóstico/Ateo	Bajo	No	3	2	4	2	4	4	4	4	4	4	4	4	4	2	4	53
1	18	Callao	Callao	Superior universitaria	Soltero/a	Estudiante	Ninguno	Padres y/o hermanos/as	Mestizo	Cristiano Evangelica	Bajo	No	3	5	4	3	1	4	3	1	3	5	4	4	5	5	5	55
2	66	Lima	Lima	Superior universitaria	Casado/a	Jubilado/a	Privado	Pareja e hijos/as	Blanco	Catolica	Medio	No	3	3	2	3	3	5	5	5	5	1	5	3	5	3	5	56
2	18	Loreto, Iquitos	Callao	Superior universitaria	Soltero/a	Estudiante	Ninguno	Padres y/o hermanos/as	Mestizo	Otras religiones	Medio	No	3	5	5	1	3	4	4	3	4	4	4	4	3	4	4	55
1	19	Lima	Lima	Superior universitaria	Soltero/a	Estudiante	Ninguno	Padres y/o hermanos/as	Mestizo	Catolica	Medio	No	2	3	2	2	4	3	4	5	4	4	5	4	5	4	5	56
1	18	Lima	Lima	Superior universitaria	Soltero/a	Estudiante	Privado	Padres y/o hermanos/as	Mestizo	Cristiano Evangelica	Medio	No	4	5	2	2	4	3	3	4	5	4	4	2	5	3	5	55
1	18	Cusco	Cusco	Superior universitaria	Soltero/a	Estudiante	Ninguno	Padres y/o hermanos/as	No sabe	Agnóstico/Ateo	Medio	No	3	4	3	1	1	5	5	2	4	5	5	5	5	3	5	56
2	22	Lima	Lima	Secundaria	Soltero/a	Trabajador dependiente	Privado	Padres y/o hermanos/as	Mestizo	Otras religiones	Bajo	No	2	3	1	2	4	4	5	5	1	5	5	5	5	5	4	56
1	22	Junín, Satipo	Lima	Superior universitaria	Soltero/a	Estudiante	Ninguno	Otros familiares	Indigena amazónico	Cristiano Evangelica	Bajo	No	4	5	3	3	4	5	4	4	4	3	4	4	4	4	5	60
1	18	Huaral	Callao	Superior universitaria	Soltero/a	Estudiante	Ninguno	Padres y/o hermanos/as	Mestizo	Catolica	Medio	No	3	4	3	3	4	5	5	4	4	5	4	4	5	3	4	60
1	18	Quillabamba	Cusco	Secundaria	Soltero/a	Estudiante	Ninguno	Padres y/o hermanos/as	Mestizo	Catolica	Medio	No	2	4	4	3	3	4	5	5	5	4	5	5	5	2	5	61
2	54	Huancavelica	Huancavelica	Superior universitaria	Casado/a	Trabajador independiente	Privado	Pareja e hijos/as	Mestizo	Catolica	Medio	No	4	4	1	4	4	5	5	5	4	4	5	4	4	4	4	61
2	22	Lima	Lima	Superior universitaria	Soltero/a	Estudiante	Ninguno	Padres y/o hermanos/as	Mestizo	Otras religiones	Medio	No	5	3	5	1	5	5	5	4	5	4	5	5	5	1	1	59
2	32	Lima	Lima	Superior universitaria	Soltero/a	Trabajador independiente	Privado	Con mascota	Mestizo	Agnóstico/Ateo	Medio	No	4	2	4	2	4	5	5	5	5	4	4	4	5	3	4	60
2	24	Lima	Lima	Secundaria	Soltero/a	Estudiante	Ninguno	Padres y/o hermanos/as	Mestizo	Agnóstico/Ateo	Medio	No	4	3	4	2	3	5	5	4	4	5	4	4	5	4	5	61
1	19	Lima	Lima	Superior universitaria	Soltero/a	Estudiante	Ninguno	Padres y/o hermanos/as	Mestizo	Catolica	Medio	No	4	5	3	3	5	5	5	2	5	4	5	5	4	1	5	61
1	22	Lima	Lima	Superior universitaria	Soltero/a	Estudiante	Ninguno	Padres y/o hermanos/as	Mestizo	Agnóstico/Ateo	Medio	No	3	3	5	2	5	4	4	4	4	5	5	5	4	3	5	61
1	23	Lima	Lima	Superior universitaria	Soltero/a	Estudiante	Ninguno	Padres y/o hermanos/as	Mestizo	Catolica	Medio	No	3	1	2	1	4	5	4	4	4	5	5	5	5	5	5	58
1	18	Lima	Lima	Superior universitaria	Soltero/a	Estudiante	Ninguno	Padres y/o hermanos/as	Mestizo	Agnóstico/Ateo	Medio	No	3	4	4	2	4	5	4	4	4	4	4	4	4	3	5	58
1	20	Lima	Lima	Superior universitaria	Soltero/a	Trabajador dependiente	Ninguno	Padres y/o hermanos/as	Mestizo	Otras religiones	Bajo	No	4	4	5	2	3	2	5	5	4	5	5	5	5	5	4	63
1	21	Villa El Salvador	Lima	Superior universitaria	Soltero/a	Estudiante	Ninguno	Padres y/o hermanos/as	Afroperuano	Catolica	Medio	No	2	4	3	2	4	4	4	4	5	3	5	5	5	5	5	60
1	37	Talara	Piura	Superior técnica	Casado/a	Trabajador dependiente	Privado	Pareja e hijos/as	Mestizo	Catolica	Medio	No	2	2	4	3	4	5	5	5	5	4	5	5	5	4	4	62
1	24	Cusco	Cusco	Superior universitaria	Soltero/a	Trabajador dependiente	Privado	Padres y/o hermanos/as	Mestizo	Catolica	Medio	No	4	4	4	4	4	4	5	4	4	4	5	4	4	5	4	63
1	19	Trujillo	La Libertad	Superior universitaria	Soltero/a	Estudiante	Ninguno	Padres y/o hermanos/as	Blanco	Catolica	Medio	No	2	5	4	2	5	5	5	4	5	4	4	4	4	3	5	61
1	20	Lima	Lima	Superior universitaria	Soltero/a	Estudiante	Ninguno	Padres y/o hermanos/as	Blanco	Agnóstico/Ateo	Medio	No	3	4	1	3	3	5	5	5	5	5	5	5	5	4	5	63
1	23	CALLAO	Callao	Superior universitaria	Soltero/a	Estudiante	Ninguno	Padres y/o hermanos/as	Mestizo	Agnóstico/Ateo	Medio	No	3	2	4	3	5	5	5	5	5	4	5	5	5	2	4	62
2	50	Huánuco	Lima	Secundaria	Conviviente	Trabajador independiente	Privado	Pareja e hijos/as	Mestizo	Catolica	Medio	No	3	5	4	1	5	5	5	5	4	4	3	4	4	4	5	61
2	20	Ancash	Lima	Superior universitaria	Soltero/a	Estudiante	Ninguno	Padres y/o hermanos/as	Mestizo	Catolica	Medio	No	4	4	3	3	3	4	4	3	3	3	5	5	5	5	5	59
1	18	Callao	Callao	Superior universitaria	Soltero/a	Estudiante	Ninguno	Padres y/o hermanos/as	Mestizo	Cristiano Evangelica	Bajo	No	4	2	1	1	5	4	5	5	5	5	5	5	5	5	5	62
2	53	Jesus Maria	Lima	Secundaria	Soltero/a	En búsqueda de empleo	Privado	Padres y/o hermanos/as	Mestizo	Catolica	Medio	No	4	4	1	4	4	4	4	5	5	5	4	4	4	5	4	61
1	19	Lima	Lima	Superior universitaria	Soltero/a	Estudiante	Ninguno	Padres y/o hermanos/as	Mestizo	Catolica	Medio	No	3	5	3	2	2	4	4	4	4	5	5	5	5	5	4	60
1	32	Lima	Lima	Superior técnica	Conviviente	Trabajador dependiente	Privado	Solo con su pareja	Blanco	Catolica	Medio	Sí	5	4	4	4	4	4	4	4	4	4	4	4	4	4	4	61
1	19	Lima, Peru	Lima	Superior universitaria	Soltero/a	Estudiante	Ninguno	Padres y/o hermanos/as	Mestizo	Catolica	Medio	No	2	3	4	2	4	5	4	4	4	5	5	5	5	4	5	61
1	24	Lima	Lima	Superior universitaria	Soltero/a	Estudiante	Ninguno	Padres y/o hermanos/as	Mestizo	Catolica	Medio	No	3	2	5	2	5	5	5	5	5	4	5	5	5	1	5	62
2	29	Jesus Maria	Lima	Superior universitaria	Conviviente	Estudiante	Privado	Solo con su pareja	Mestizo	Agnóstico/Ateo	Medio	No	3	3	5	5	2	5	5	5	5	5	5	4	4	5	3	64
1	21	Lima	Lima	Superior universitaria	Soltero/a	Estudiante	Ninguno	Padres y/o hermanos/as	Mestizo	Catolica	Medio	No	2	4	4	1	4	4	5	5	5	5	5	5	5	4	5	63
2	19	Lima	Lima	Superior universitaria	Soltero/a	Estudiante	Ninguno	Padres y/o hermanos/as	Mestizo	Catolica	Medio	No	2	5	4	1	4	5	5	4	4	4	5	4	5	5	4	61
2	18	Lima	Lima	Secundaria	Soltero/a	Estudiante	Ninguno	Papás y familiar de parte de mamá	Mestizo	Agnóstico/Ateo	Medio	No	3	3	4	2	5	3	5	5	4	5	5	5	5	2	5	61
2	18	Lince	Lima	Secundaria	Soltero/a	Estudiante	Privado	Padres y/o hermanos/as	Mestizo	Agnóstico/Ateo	Medio	No	3	3	5	3	5	3	3	3	3	5	5	5	5	5	5	61
1	19	Cusco	Cusco	Superior universitaria	Soltero/a	Estudiante	Ninguno	Padres y/o hermanos/as	Mestizo	Catolica	Medio	No	3	4	5	3	4	2	4	4	4	4	4	4	4	5	5	59
1	18	Lima	Lima	Superior universitaria	Soltero/a	Estudiante	Ninguno	Con hijos/as (sin pareja)	Mestizo	Cristiano Evangelica	Medio	No	4	4	4	3	4	4	4	5	5	4	4	4	4	4	5	62
2	22	Lima	Lima	Secundaria	Soltero/a	Trabajador independiente	Ninguno	Solo/a	Blanco	Agnóstico/Ateo	Medio	No	5	5	5	1	4	5	5	5	5	5	5	5	5	3	5	68
1	18	Callao	Callao	Superior universitaria	Soltero/a	Estudiante	Ninguno	Padres y/o hermanos/as	Mestizo	Agnóstico/Ateo	Medio	No	5	5	5	4	5	5	5	3	5	5	5	5	5	5	5	72
2	18	Cusco	Cusco	Secundaria	Soltero/a	Estudiante	Ninguno	Padres y/o hermanos/as	Asiatico descendiente	Catolica	Medio	No	5	5	4	4	2	5	5	5	5	5	5	5	5	4	5	69
1	20	Huancayo	Junin	Superior universitaria	Soltero/a	Estudiante	Ninguno	Amigos/Compañeros de vivienda	Mestizo	Agnóstico/Ateo	Medio	No	5	4	4	4	4	5	5	5	5	5	5	5	5	5	5	71
1	18	Callao	Callao	Superior universitaria	Soltero/a	Estudiante	Ninguno	Padres y/o hermanos/as	Mestizo	Catolica	Medio	No	5	5	5	5	5	5	5	3	5	5	5	5	5	5	5	73
2	19	Lima	Lima	Superior universitaria	Casado/a	Trabajador independiente	Privado	Solo con su pareja	Mestizo	Otras religiones	Medio	Sí	1	5	5	4	5	5	5	5	5	5	5	5	5	3	5	68
1	19	Cusco	Cusco	Superior universitaria	Soltero/a	Estudiante	Privado	Padres y/o hermanos/as	Mestizo	Otras religiones	Muy bajo	Sí	5	5	5	1	5	5	5	5	5	5	5	5	5	5	5	71
1	23	Lima	Lima	Superior universitaria	Conviviente	En búsqueda de empleo	Ninguno	Solo con su pareja	Blanco	Agnóstico/Ateo	Medio	No	5	5	5	5	2	5	5	5	5	5	5	5	5	5	5	72
1	19	Lima, Perú	Lima	Superior universitaria	Soltero/a	Estudiante	Ninguno	Padres y/o hermanos/as	Mestizo	Otras religiones	Medio	No	4	4	5	5	5	5	5	5	5	5	5	5	5	5	5	73
*Note
1 = Woman
2 = Men
**The items have the original numbering.
*** The recoding of the items is recorded, as they were presented in the application format to the second sample.
