# Supplementary material for: Psychological insight into corruption: construction and validation of the Corrupt Intention Scale (CIS)
Source: Psicol Reflex Crit. 2025 May 20;38:15. doi: 10.1186/s41155-025-00352-3 (PMC12092907; doi:10.1186/s41155-025-00352-3)
Supplement: Supplementary file 5 — Supplementary Material 5. [file 41155_2025_352_MOESM5_ESM.csv]

1. Sexo*	2. Edad	3. Lugar de nacimiento	4. Departamento y provincia de residencia	4. Departamento y provincia de residencia	5. Grado de instrucción alcanzado	6. Estado civil	Ocupación	8. Sector laboral	9. Con quien vive	10. Autoidentificación etnica	11. Religión	12. Nivel Socioeconómico percibido:	13. Pertenencia a partido político	C3**	C5	C7	C11	C14	C21	C22	C31	C36	C37	C38	C39	Total Intención Corrupta	Maquiavelismo	Psicopatía	Narcisismo	Codicia	Envidia
														C1***	C2	C3	C4	C5	C6	C7	C8	C9	C10	C11	C12
1	20	Amazonas, Jazan	Amazonas	Amazonas	Superior universitaria	Soltero/a	Estudiante	Privado	Amigos/Compañeros de vivienda	Mestizo	Catolica	Medio	No	2	1	2	2	2	2	4	3	3	3	3	3	30	8	8	15	28	14
1	18	Huaraz	Ancash	Ancash	Superior universitaria	Soltero/a	Estudiante	Ninguno	Otros familiares	Blanco	Catolica	Medio	No	2	4	4	3	2	5	4	4	4	4	4	4	44	6	11	9	18	22
1	27	Antabamba	Apurímac	Apurímac	Secundaria	Soltero/a	Estudiante	Ninguno	Hermanas	Quechua	Cristiano Evangelica	Alto	No	1	4	1	1	2	1	4	1	2	2	2	2	23	4	7	4	10	10
2	20	Abancay	Apurímac	Apurímac	Secundaria	Soltero/a	Estudiante	Ninguno	Solo/a	Mestizo	Cristiano Evangelica	Bajo	No	1	2	1	1	2	3	3	3	3	3	3	2	27	8	8	14	19	17
1	31	Arequipa	Arequipa	Arequipa	Superior universitaria	Casado/a	Trabajador dependiente	Público	Solo con su pareja	Mestizo	Catolica	Medio	No	3	2	3	1	2	4	3	2	4	2	2	2	30	4	9	5	19	13
1	24	Ayacucho	Ayacucho	Ayacucho	Superior técnica	Conviviente	Trabajador dependiente	Privado	Solo con su pareja	No sabe	Catolica	Medio	No	3	1	3	2	3	1	1	1	4	4	4	4	31	7	11	4	15	8
1	21	Ayacucho	Ayacucho	Ayacucho	Superior universitaria	Soltero/a	Estudiante	Ninguno	Solo/a	Mestizo	Catolica	Bajo	No	3	3	4	2	3	4	5	4	5	5	5	3	46	9	5	16	27	29
2	18	Callao	Callao	Callao	Superior universitaria	Soltero/a	Estudiante	Ninguno	Padres y/o hermanos/as	Mestizo	Catolica	Medio	No	2	2	2	2	2	1	2	1	2	5	1	2	24	10	16	8	19	24
2	19	Callao, Bellavista	Callao	Callao	Superior universitaria	Soltero/a	Estudiante	Ninguno	Padres y/o hermanos/as	Mestizo	Cristiano Evangelica	Medio	No	3	3	4	2	4	4	4	3	5	5	5	4	46	12	9	12	21	10
2	21	Callao	Callao	Callao	Superior universitaria	Soltero/a	Estudiante	Ninguno	Padres y/o hermanos/as	Mestizo	Catolica	Medio	No	3	4	3	1	3	5	5	4	5	5	5	5	48	6	9	7	19	13
1	19	Callao	Callao	Callao	Superior universitaria	Soltero/a	Estudiante	Ninguno	Padres y/o hermanos/as	Blanco	Agnóstico/Ateo	Bajo	No	3	3	4	2	3	2	3	3	3	3	3	4	36	10	11	11	23	18
1	18	Callao	Callao	Callao	Superior universitaria	Soltero/a	Estudiante	Ninguno	Padres y/o hermanos/as	Mestizo	Catolica	Medio	No	3	3	4	1	4	5	5	3	4	4	3	2	41	9	13	10	27	29
1	19	Callao	Callao	Callao	Superior universitaria	Soltero/a	Estudiante	Ninguno	Padres y/o hermanos/as	Mestizo	Cristiano Evangelica	Medio	No	4	3	3	3	2	4	4	4	4	4	3	4	42	9	12	10	21	10
2	20	Callao	Callao	Callao	Superior universitaria	Soltero/a	Trabajador dependiente	Privado	Padres y/o hermanos/as	Mestizo	Catolica	Medio	No	3	2	3	4	4	4	3	3	2	3	4	3	38	12	8	8	28	10
2	18	Callao	Callao	Callao	Superior universitaria	Soltero/a	Estudiante	Ninguno	Padres y/o hermanos/as	Afroperuano	Catolica	Medio	No	3	4	1	2	1	4	4	4	3	4	4	4	38	6	9	16	25	25
2	20	Bellavista, Callao	Callao	Callao	Superior universitaria	Soltero/a	Estudiante	Ninguno	Padres y/o hermanos/as	Afroperuano	Catolica	Medio	No	4	5	3	5	4	5	4	4	5	4	5	4	52	12	15	15	20	29
1	18	Callao	Callao	Callao	Superior universitaria	Soltero/a	Estudiante	Ninguno	Padres y/o hermanos/as	Mestizo	Catolica	Medio	No	1	4	1	1	1	4	5	5	5	5	5	4	41	4	6	7	24	11
1	18	Callao	Callao	Callao	Superior universitaria	Soltero/a	Estudiante	Ninguno	Padres y/o hermanos/as	Blanco	Catolica	Medio	No	3	2	3	2	4	4	3	2	4	4	4	4	39	10	11	12	21	12
1	18	Callao	Callao	Callao	Superior universitaria	Soltero/a	Estudiante	Ninguno	Padres y/o hermanos/as	Mestizo	Catolica	Bajo	No	4	1	4	1	1	5	4	2	3	3	2	3	33	6	9	16	21	31
1	18	Callao	Callao	Callao	Superior universitaria	Soltero/a	Estudiante	Ninguno	Padres y/o hermanos/as	Mestizo	Catolica	Medio	No	3	5	1	1	1	3	1	5	4	3	1	3	31	4	6	12	24	10
1	20	Callao	Callao	Callao	Superior universitaria	Soltero/a	Estudiante	Ninguno	Padres y/o hermanos/as	Blanco	Catolica	Medio	No	1	2	2	1	1	5	5	1	3	4	4	3	32	6	7	14	20	9
2	18	Callao	Callao	Callao	Superior universitaria	Soltero/a	Estudiante	Ninguno	Otros familiares	Mestizo	Catolica	Bajo	No	3	3	3	2	4	3	4	3	4	4	4	5	42	11	12	12	21	10
2	21	Callao	Callao	Callao	Superior universitaria	Soltero/a	Jubilado/a	Ninguno	Padres y/o hermanos/as	Mestizo	Agnóstico/Ateo	Bajo	No	5	5	5	1	1	3	3	5	1	5	1	1	36	20	16	4	23	11
1	20	Ucayali, Loreto	Callao	Callao	Superior universitaria	Soltero/a	Estudiante	Ninguno	Solo/a	Mestizo	Catolica	Bajo	No	2	4	2	3	2	4	4	4	3	3	2	2	35	8	7	9	25	13
1	18	Callao	Callao	Callao	Superior universitaria	Soltero/a	Estudiante	Ninguno	Padres y/o hermanos/as	Mestizo	Catolica	Medio	No	4	4	2	2	3	3	3	3	4	4	4	4	40	11	14	12	20	16
1	19	Lima, Huacho	Callao	Callao	Superior universitaria	Soltero/a	Estudiante	Ninguno	Otros familiares	Mestizo	Catolica	Medio	No	3	4	3	2	3	4	3	4	3	3	3	4	39	11	11	11	22	13
1	18	Ventanilla, Callao	Callao	Callao	Superior universitaria	Soltero/a	Estudiante	Ninguno	Padres y/o hermanos/as	Afroperuano	Cristiano Evangelica	Medio	No	3	3	1	3	2	2	3	3	3	2	3	2	30	8	7	9	23	13
2	18	Callao	Callao	Callao	Superior universitaria	Soltero/a	Estudiante	Ninguno	Padres y/o hermanos/as	Mestizo	Catolica	Medio	No	3	2	1	1	1	4	4	4	3	3	3	1	30	5	8	7	22	14
1	45	Jesús María	Callao	Callao	Superior universitaria	Soltero/a	Trabajador dependiente	Público	Padres y/o hermanos/as	Mestizo	Agnóstico/Ateo	Medio	No	5	5	5	5	4	2	2	4	2	2	2	4	42	7	7	4	8	8
2	18	Callao	Callao	Callao	Superior universitaria	Soltero/a	Estudiante	Ninguno	Padres y/o hermanos/as	Quechua	Catolica	Medio	No	3	3	3	2	3	2	2	3	3	3	2	3	32	8	12	9	19	9
1	19	Callao	Callao	Callao	Superior universitaria	Soltero/a	Trabajador dependiente	Privado	Padres y/o hermanos/as	Mestizo	Otras religiones	Bajo	No	4	5	4	2	5	5	4	5	2	3	3	2	44	13	14	17	30	38
1	23	Lima	Callao	Callao	Superior universitaria	Soltero/a	Trabajador dependiente	Público	Padres y/o hermanos/as	Mestizo	Otras religiones	Medio	No	2	3	2	1	3	3	4	1	3	3	4	2	31	6	6	10	22	8
1	28	Callao	Callao	Callao	Superior técnica	Divorciado/a	Trabajador dependiente	Público	Solo/a	Mestizo	Cristiano Evangelica	Medio	No	1	3	1	2	2	2	2	1	1	1	1	1	18	4	9	6	20	15
1	18	Callao	Callao	Callao	Superior universitaria	Soltero/a	Estudiante	Ninguno	Padres y/o hermanos/as	Mestizo	Catolica	Medio	No	4	5	3	2	4	3	4	3	4	4	4	4	44	7	13	14	28	16
1	20	Junin, Satipo, Pangoa	Callao	Callao	Superior universitaria	Soltero/a	Trabajador dependiente	Público	Solo/a	Mestizo	Otras religiones	Bajo	No	2	1	2	2	2	1	1	1	2	1	2	1	18	10	8	13	26	14
1	18	Lima, Barranco	Callao	Callao	Superior universitaria	Soltero/a	Estudiante	Ninguno	Padres y/o hermanos/as	Mestizo	Catolica	Bajo	No	1	2	1	1	1	2	4	3	4	5	4	4	32	4	12	9	21	13
2	18	Callao	Callao	Callao	Superior universitaria	Soltero/a	Estudiante	Ninguno	Padres y/o hermanos/as	Mestizo	Cristiano Evangelica	Bajo	No	3	3	1	3	5	1	4	4	4	4	4	3	39	5	11	11	17	17
1	18	Callao	Callao	Callao	Superior universitaria	Soltero/a	Estudiante	Ninguno	Padres y/o hermanos/as	Mestizo	Agnóstico/Ateo	Medio	No	3	2	1	1	1	4	5	3	1	1	1	2	25	5	11	8	11	16
1	21	Lima, San Juan de Lurigancho	Callao	Callao	Superior técnica	Soltero/a	Trabajador independiente	Privado	Solo/a	Mestizo	Catolica	Bajo	No	1	4	2	1	3	4	4	2	4	3	3	2	33	6	7	19	22	12
2	19	Lima, Pueblo Libre	Callao	Callao	Superior universitaria	Soltero/a	Estudiante	Ninguno	Padres y/o hermanos/as	Mestizo	Catolica	Medio	No	1	4	1	1	2	4	5	5	4	4	4	3	38	6	9	9	22	12
1	19	Callao	Callao	Callao	Superior universitaria	Soltero/a	Estudiante	Ninguno	Otros familiares	Mestizo	Catolica	Medio	No	1	4	1	1	1	3	3	3	2	2	2	2	25	4	5	4	21	10
1	19	Callao	Callao	Callao	Superior universitaria	Soltero/a	Estudiante	Ninguno	Padres y/o hermanos/as	Mestizo	Otras religiones	Medio	No	3	5	2	3	4	5	4	4	1	2	4	3	40	9	13	15	24	26
2	18	Callao	Callao	Callao	Superior universitaria	Soltero/a	Estudiante	Ninguno	Padres y/o hermanos/as	Mestizo	Catolica	Muy bajo	No	5	5	5	5	5	5	4	4	5	5	5	5	58	11	16	7	27	14
2	19	Lima, El Cercado	Callao	Callao	Superior universitaria	Soltero/a	Estudiante	Ninguno	Padres y/o hermanos/as	Blanco	Otras religiones	Medio	No	5	5	5	4	5	5	5	3	3	5	3	5	53	6	4	5	29	20
1	18	Callao	Callao	Callao	Superior universitaria	Soltero/a	Estudiante	Ninguno	Padres y/o hermanos/as	Mestizo	Catolica	Medio	No	3	3	4	2	2	4	4	4	2	4	3	2	37	8	4	15	20	13
1	19	Callao	Callao	Callao	Superior universitaria	Soltero/a	Estudiante	Ninguno	Padres y/o hermanos/as	Mestizo	Otras religiones	Muy bajo	Sí	1	1	1	1	1	3	1	1	1	1	5	1	18	4	4	6	8	8
2	34	Callao	Callao	Callao	Superior técnica	Soltero/a	Trabajador independiente	Público	Padres y/o hermanos/as	Mestizo	Catolica	Medio	Sí	2	4	2	5	5	4	4	4	4	4	4	3	45	4	10	10	25	12
2	19	Lambayeque, Chiclayo	Callao	Callao	Superior universitaria	Soltero/a	Trabajador dependiente	Privado	Padres y/o hermanos/as	Mestizo	Cristiano Evangelica	Medio	No	3	3	1	3	3	4	5	5	4	4	4	4	43	5	6	5	15	11
1	18	Callao	Callao	Callao	Superior universitaria	Soltero/a	Estudiante	Ninguno	Padres y/o hermanos/as	Mestizo	Catolica	Bajo	No	2	4	1	1	3	4	4	3	3	3	3	4	35	6	6	5	10	11
2	18	Piura	Callao	Callao	Superior universitaria	Soltero/a	Estudiante	Ninguno	Otros familiares	Blanco	Catolica	Bajo	No	3	4	1	1	1	4	4	4	4	4	3	4	37	10	13	14	25	21
1	18	Callao	Callao	Callao	Superior universitaria	Soltero/a	Estudiante	Ninguno	Solo/a	Mestizo	Catolica	Medio	No	2	3	2	2	2	4	4	4	4	3	4	4	38	9	7	7	21	17
1	18	Cajamarca	Callao	Callao	Superior universitaria	Soltero/a	Estudiante	Ninguno	Padres y/o hermanos/as	Mestizo	Agnóstico/Ateo	Bajo	No	4	5	1	1	2	5	5	4	5	5	5	3	45	4	8	4	28	10
2	19	El Cercado	Callao	Callao	Superior universitaria	Soltero/a	Estudiante	Ninguno	Padres y/o hermanos/as	Mestizo	Catolica	Medio	No	4	2	2	3	3	5	5	4	5	4	5	2	44	8	8	18	19	27
2	19	Callao, Bellavista	Callao	Callao	Superior universitaria	Soltero/a	Estudiante	Ninguno	Padres y/o hermanos/as	Mestizo	Cristiano Evangelica	Bajo	No	1	3	2	1	1	1	1	1	1	1	1	1	15	6	11	10	7	10
1	20	Callao	Callao	Callao	Superior universitaria	Soltero/a	Estudiante	Ninguno	Padres y/o hermanos/as	Mestizo	Catolica	Medio	No	1	1	1	3	1	5	3	3	4	3	3	4	32	8	12	12	19	10
2	19	Lima, El Cercado	Callao	Callao	Superior universitaria	Soltero/a	Estudiante	Ninguno	Solo/a	Mestizo	Cristiano Evangelica	Medio	No	3	2	2	2	2	3	1	4	2	3	2	2	28	11	8	9	16	13
2	18	Callao	Callao	Callao	Superior universitaria	Soltero/a	Estudiante	Ninguno	Padres y/o hermanos/as	Mestizo	Catolica	Medio	No	3	5	2	2	1	5	5	2	3	4	3	3	38	8	10	7	22	10
2	18	Callao	Callao	Callao	Superior universitaria	Soltero/a	Estudiante	Ninguno	Padres y/o hermanos/as	Mestizo	Catolica	Medio	No	1	1	1	1	1	2	4	3	2	2	3	3	24	6	9	8	10	15
1	18	Lima	Callao	Callao	Secundaria	Soltero/a	Estudiante	Ninguno	Otros familiares	Mestizo	Catolica	Medio	No	3	4	4	2	4	4	4	3	4	4	4	3	43	11	14	13	23	8
2	19	Callao	Callao	Callao	Superior universitaria	Soltero/a	Estudiante	Ninguno	Padres y/o hermanos/as	Mestizo	Otras religiones	Medio	Sí	3	3	1	1	5	4	3	3	3	4	2	3	35	11	11	13	21	13
2	39	Lima	Callao	Callao	Superior técnica	Casado/a	Trabajador independiente	Ninguno	Padres y/o hermanos/as	Mestizo	Agnóstico/Ateo	Medio	No	2	1	1	2	2	4	4	3	2	2	2	1	26	5	8	4	6	10
1	29	Callao	Callao	Callao	Superior técnica	Soltero/a	Trabajador dependiente	Privado	Padres y/o hermanos/as	Mestizo	Otras religiones	Medio	No	4	3	4	3	3	3	4	4	4	5	5	4	46	12	7	16	25	27
1	18	Callao	Callao	Callao	Superior universitaria	Soltero/a	Estudiante	Ninguno	Padres y/o hermanos/as	Afroperuano	Catolica	Medio	No	1	5	1	1	1	5	3	3	2	4	4	3	33	4	5	6	18	12
2	19	Callao	Callao	Callao	Superior universitaria	Soltero/a	Estudiante	Ninguno	Padres y/o hermanos/as	Mestizo	Catolica	Bajo	No	1	3	3	2	3	4	4	4	3	3	2	3	35	8	9	12	20	17
2	18	Callao	Callao	Callao	Superior universitaria	Soltero/a	Estudiante	Ninguno	Padres y/o hermanos/as	Quechua	Catolica	Medio	No	2	2	1	2	2	3	3	3	2	3	3	3	29	15	14	17	20	17
1	19	San Juan de Lurigancho	Callao	Callao	Superior universitaria	Soltero/a	Estudiante	Ninguno	Padres y/o hermanos/as	Blanco	Cristiano Evangelica	Bajo	No	2	4	1	1	1	5	5	4	4	4	4	3	38	11	14	11	28	14
2	19	Piura	Callao	Callao	Superior universitaria	Soltero/a	Estudiante	Ninguno	Padres y/o hermanos/as	Afroperuano	Catolica	Medio	No	1	4	3	2	4	4	4	4	4	4	4	4	42	8	5	9	22	9
2	18	Callao	Callao	Callao	Superior universitaria	Soltero/a	Estudiante	Ninguno	Padres y/o hermanos/as	Mestizo	Catolica	Bajo	No	3	4	1	1	2	4	4	4	3	4	3	4	37	5	10	10	21	14
2	18	Cajamarca, San Miguel	Callao	Callao	Superior universitaria	Soltero/a	Estudiante	Ninguno	Otros familiares	Mestizo	Catolica	Bajo	No	2	4	3	2	2	4	4	2	2	2	1	2	30	7	10	10	12	21
2	18	San Juan de Lurigancho, Lima	Callao	Callao	Superior universitaria	Soltero/a	Estudiante	Ninguno	Padres y/o hermanos/as	Mestizo	Agnóstico/Ateo	Medio	No	4	3	4	3	4	4	3	2	4	4	4	3	42	9	9	18	23	21
1	18	Lima, El Cercado	Callao	Callao	Superior universitaria	Soltero/a	Estudiante	Ninguno	Padres y/o hermanos/as	Mestizo	Otras religiones	Medio	No	3	4	3	2	3	4	4	2	4	4	4	3	40	8	10	9	23	10
1	20	Callao, Bellavista	Callao	Callao	Superior universitaria	Soltero/a	Trabajador dependiente	Privado	Padres y/o hermanos/as	Mestizo	Catolica	Bajo	No	1	4	1	1	1	1	1	1	3	3	4	2	23	6	6	4	21	10
1	20	Callao	Callao	Callao	Superior universitaria	Soltero/a	Trabajador dependiente	Privado	Padres y/o hermanos/as	Mestizo	Catolica	Alto	No	5	4	1	1	5	1	4	1	4	4	4	3	37	13	14	16	21	10
1	23	Ancash, Yungay	Callao	Callao	Superior técnica	Soltero/a	Trabajador dependiente	Privado	Otros familiares	Mestizo	Catolica	Medio	No	2	3	2	2	4	2	2	2	4	4	4	4	35	9	4	8	20	16
2	18	Callao	Callao	Callao	Superior universitaria	Soltero/a	Estudiante	Ninguno	Otros familiares	Mestizo	Otras religiones	Medio	No	1	4	2	1	3	3	3	3	4	4	4	4	36	4	10	6	25	9
2	20	Callao	Callao	Callao	Superior universitaria	Soltero/a	Estudiante	Ninguno	Solo/a	Afroperuano	Cristiano Evangelica	Medio	No	1	1	1	1	3	5	5	3	5	5	5	5	40	4	7	10	16	19
1	29	Callao, Bellavista	Callao	Callao	Secundaria	Soltero/a	Trabajador independiente	Ninguno	Padres y/o hermanos/as	Mestizo	Catolica	Bajo	No	1	2	2	2	2	2	2	2	4	4	2	2	27	5	6	6	16	12
2	20	Callao, Bellavista	Callao	Callao	Superior universitaria	Casado/a	Trabajador independiente	Privado	Pareja e hijos/as	Afroperuano	Catolica	Medio	No	2	1	2	1	2	3	4	4	4	4	5	1	33	6	5	4	8	9
1	19	Lima, MIraflores	Callao	Callao	Superior universitaria	Soltero/a	Estudiante	Ninguno	Padres y/o hermanos/as	Mestizo	Catolica	Medio	No	2	1	2	2	2	3	2	1	2	2	1	3	23	8	8	16	25	21
1	18	Callao	Callao	Callao	Superior universitaria	Soltero/a	Estudiante	Ninguno	Padres y/o hermanos/as	Mestizo	Catolica	Bajo	No	2	3	2	4	2	3	2	2	3	3	3	3	32	5	9	11	23	16
1	19	Bellavista, Callao	Callao	Callao	Superior universitaria	Soltero/a	Estudiante	Ninguno	Padres y/o hermanos/as	Mestizo	Catolica	Medio	No	2	3	3	1	3	3	4	3	4	4	3	2	35	13	8	16	24	12
2	18	Callao, Ventanilla	Callao	Callao	Superior universitaria	Soltero/a	Estudiante	Ninguno	Padres y/o hermanos/as	Mestizo	Catolica	Medio	No	4	3	1	1	2	2	1	2	1	1	5	5	28	14	11	6	18	9
2	34	Bellavista	Callao	Callao	Secundaria	Soltero/a	Trabajador independiente	Privado	Solo con su pareja	Mestizo	Catolica	Medio	No	1	1	2	1	4	4	4	4	4	4	4	1	34	8	5	10	14	12
1	20	Lima	Callao	Callao	Superior universitaria	Soltero/a	Estudiante	Ninguno	Padres y/o hermanos/as	Mestizo	Catolica	Medio	No	2	2	1	4	2	5	4	2	3	3	3	2	33	5	4	11	20	10
1	18	Callao, Bellavista	Callao	Callao	Superior universitaria	Soltero/a	Estudiante	Ninguno	Padres y/o hermanos/as	Blanco	Otras religiones	Medio	No	2	3	1	2	4	2	1	1	4	4	4	4	32	9	7	6	23	13
2	20	Bellavista, Callao	Callao	Callao	Secundaria	Soltero/a	Estudiante	Ninguno	Padres y/o hermanos/as	Mestizo	Otras religiones	Bajo	No	4	4	5	1	5	5	5	4	5	5	5	4	52	9	5	18	21	11
2	18	Amazonas, Bagua	Callao	Callao	Superior universitaria	Soltero/a	Estudiante	Ninguno	Padres y/o hermanos/as	Mestizo	Cristiano Evangelica	Bajo	Sí	2	3	1	3	4	2	4	3	4	4	4	4	38	10	10	15	25	10
1	22	Callao	Callao	Callao	Superior universitaria	Soltero/a	Estudiante	Ninguno	Solo/a	Mestizo	Catolica	Medio	No	3	4	4	2	2	4	4	4	4	3	3	3	40	8	7	8	22	12
2	18	Miraflores	Callao	Callao	Secundaria	Soltero/a	Estudiante	Ninguno	Padres y/o hermanos/as	Mestizo	Agnóstico/Ateo	Medio	No	3	3	3	3	3	3	4	3	3	3	3	3	37	10	12	14	24	30
1	18	Lima	Callao	Callao	Secundaria	Soltero/a	Estudiante	Ninguno	Padres y/o hermanos/as	Mestizo	Catolica	Bajo	No	2	3	3	2	3	3	3	2	4	4	4	2	35	10	12	11	20	23
2	19	Ancash	Callao	Callao	Superior universitaria	Soltero/a	Estudiante	Ninguno	Padres y/o hermanos/as	Afroperuano	Catolica	Medio	No	1	2	1	5	4	4	1	4	4	4	4	4	38	14	15	16	28	12
1	19	Lim6	Callao	Callao	Secundaria	Soltero/a	Estudiante	Ninguno	Padres y/o hermanos/as	Mestizo	Agnóstico/Ateo	Medio	No	4	4	3	3	4	3	4	3	4	4	4	3	43	11	5	8	20	15
1	18	Callao	Callao	Callao	Superior universitaria	Soltero/a	Estudiante	Ninguno	Padres y/o hermanos/as	Mestizo	Catolica	Medio	No	1	3	3	1	1	4	4	3	4	4	4	2	34	4	7	7	18	18
2	47	Huanuco	Callao	Callao	Superior técnica	Conviviente	Trabajador dependiente	Público	Pareja e hijos/as	Afroperuano	Cristiano Evangelica	Medio	Sí	4	4	1	1	3	2	3	2	4	4	4	3	35	7	9	5	16	19
2	22	Perú	Callao	Callao	Superior universitaria	Soltero/a	Estudiante	Ninguno	Padres y/o hermanos/as	Mestizo	Agnóstico/Ateo	Bajo	No	1	4	4	1	5	3	3	1	4	4	4	2	36	11	9	13	15	11
2	18	Callao	Callao	Callao	Superior universitaria	Soltero/a	Estudiante	Ninguno	Padres y/o hermanos/as	Mestizo	Catolica	Bajo	No	2	3	1	1	2	4	2	3	2	2	2	2	26	7	6	8	16	17
2	20	Quillabamba	Cusco	Cusco	Superior universitaria	Casado/a	Estudiante	Ninguno	Padres y/o hermanos/as	Mestizo	Catolica	Medio	No	2	2	2	2	2	2	2	2	2	2	2	2	24	8	8	8	14	17
1	27	Perú	Cusco	Cusco	Superior universitaria	Soltero/a	Trabajador dependiente	Público	Solo/a	Mestizo	Catolica	Medio	No	2	4	1	3	3	4	4	4	1	1	1	1	29	10	4	11	20	8
1	21	Cusco	Cusco	Cusco	Secundaria	Soltero/a	Estudiante	Ninguno	Padres y/o hermanos/as	No sabe	Catolica	Medio	No	3	2	1	2	3	2	3	3	1	3	2	2	27	9	8	8	12	18
1	18	Cusco	Cusco	Cusco	Secundaria	Soltero/a	Estudiante	Ninguno	Padres y/o hermanos/as	No sabe	Catolica	Medio	No	2	1	2	1	1	5	4	3	4	3	4	1	31	6	4	7	9	17
1	21	Cusco	Cusco	Cusco	Superior universitaria	Soltero/a	Estudiante	Ninguno	Padres y/o hermanos/as	No sabe	Agnóstico/Ateo	Bajo	No	3	2	4	1	1	2	1	3	3	4	2	3	29	15	16	14	30	33
1	19	Cusco	Cusco	Cusco	Superior universitaria	Soltero/a	Estudiante	Ninguno	Padres y/o hermanos/as	Mestizo	Catolica	Medio	No	1	1	2	1	1	1	1	1	1	1	2	2	15	8	4	5	12	9
2	26	Cusco	Cusco	Cusco	Superior técnica	Conviviente	Estudiante	Ninguno	Pareja e hijos/as	Quechua	Catolica	Medio	No	1	1	2	1	1	1	3	1	1	1	1	1	15	4	4	5	8	8
1	29	Cusco	Cusco	Cusco	Superior universitaria	Soltero/a	Estudiante	Público	Con hijos/as (sin pareja)	Mestizo	Catolica	Medio	No	2	3	1	1	3	3	3	3	2	2	2	2	27	8	7	8	22	9
1	18	Cusco- santiago	Cusco	Cusco	Superior universitaria	Soltero/a	Estudiante	Ninguno	Padres y/o hermanos/as	Quechua	Cristiano Evangelica	Bajo	No	2	3	4	1	4	2	4	2	4	4	3	4	37	6	13	17	16	19
1	24	Cusco	Cusco	Cusco	Superior universitaria	Soltero/a	Estudiante	Ninguno	Padres y/o hermanos/as	Mestizo	Catolica	Medio	No	3	4	3	3	1	3	3	3	2	2	2	2	31	11	11	13	29	11
1	28	Cusco	Cusco	Cusco	Superior universitaria	Soltero/a	Trabajador independiente	Ninguno	Padres y/o hermanos/as	Mestizo	Catolica	Medio	No	3	1	2	1	2	4	4	4	4	4	4	3	36	8	7	14	20	15
1	18	Cusco	Cusco	Cusco	Secundaria	Soltero/a	Estudiante	Ninguno	Padres y/o hermanos/as	Blanco	Catolica	Medio	No	2	4	3	1	2	4	4	4	4	4	4	4	40	10	4	8	23	15
1	22	Anta	Cusco	Cusco	Secundaria	Soltero/a	Estudiante	Ninguno	Otros familiares	No sabe	Catolica	Muy bajo	No	2	1	3	3	3	4	4	2	3	4	4	2	35	6	13	10	20	19
2	19	Cusco	Cusco	Cusco	Secundaria	Soltero/a	Estudiante	Ninguno	Otros familiares	Asiatico descendiente	Otras religiones	Medio	No	2	2	2	3	3	2	3	2	2	3	3	2	29	8	8	8	15	20
2	18	Cusco	Cusco	Cusco	Superior universitaria	Soltero/a	Estudiante	Ninguno	Padres y/o hermanos/as	Blanco	Catolica	Medio	No	3	5	1	3	2	5	5	1	2	2	4	2	35	5	9	7	8	10
1	18	Cusco	Cusco	Cusco	Secundaria	Soltero/a	Estudiante	Ninguno	Padres y/o hermanos/as	No sabe	Catolica	Medio	No	3	3	3	3	3	3	3	2	4	3	3	4	37	10	12	13	16	24
1	20	Cusco	Cusco	Cusco	Superior universitaria	Soltero/a	Estudiante	Ninguno	Padres y/o hermanos/as	Mestizo	Catolica	Medio	No	4	5	4	3	4	4	4	3	5	5	5	3	49	16	12	17	27	19
1	18	Cusco	Cusco	Cusco	Secundaria	Soltero/a	Estudiante	Ninguno	Padres y/o hermanos/as	Blanco	Catolica	Medio	No	1	4	3	1	3	4	5	3	3	3	3	3	36	4	4	14	20	27
2	21	Cusco	Cusco	Cusco	Superior universitaria	Soltero/a	Estudiante	Ninguno	Solo/a	Quechua	Agnóstico/Ateo	Bajo	No	1	5	1	5	5	5	5	5	3	3	3	3	44	19	20	18	29	31
1	22	Cusco	Cusco	Cusco	Secundaria	Soltero/a	Estudiante	Ninguno	Padres y/o hermanos/as	Quechua	Cristiano Evangelica	Medio	No	2	2	2	2	2	1	2	2	2	2	2	2	23	8	6	8	6	10
1	24	Cusco	Cusco	Cusco	Superior universitaria	Soltero/a	Estudiante	Ninguno	Pareja e hijos/as	Quechua	Catolica	Bajo	No	1	3	2	3	3	3	3	3	4	3	4	3	35	6	6	14	13	10
1	18	Cusco	Cusco	Cusco	Superior universitaria	Soltero/a	Estudiante	Ninguno	Padres y/o hermanos/as	Mestizo	Agnóstico/Ateo	Medio	No	2	3	2	2	3	5	4	4	3	3	3	2	36	7	7	10	13	14
2	21	Inambari	Cusco	Cusco	Superior universitaria	Soltero/a	Estudiante	Privado	Padres y/o hermanos/as	No sabe	Agnóstico/Ateo	Medio	No	1	4	1	1	1	3	3	3	2	2	2	2	25	10	8	8	13	20
1	19	Cusco	Cusco	Cusco	Secundaria	Soltero/a	Estudiante	Ninguno	Solo/a	No sabe	Otras religiones	Medio	No	2	1	1	1	1	1	1	1	1	1	1	1	13	4	4	4	30	8
1	21	6/08/2002	Cusco	Cusco	Superior universitaria	Soltero/a	Estudiante	Ninguno	Padres y/o hermanos/as	No sabe	Otras religiones	Medio	No	2	2	2	2	2	3	2	2	2	2	2	2	25	8	8	8	14	16
1	23	Anta	Cusco	Cusco	Superior universitaria	Soltero/a	Estudiante	Ninguno	Solo/a	Otro	Catolica	Medio	No	3	2	4	3	4	4	4	3	3	3	3	1	37	6	8	9	14	18
2	20	Cusco	Cusco	Cusco	Superior universitaria	Soltero/a	Estudiante	Ninguno	Padres y/o hermanos/as	Mestizo	Catolica	Medio	No	1	1	1	2	5	5	5	5	5	5	5	5	45	12	12	12	18	8
1	19	Cusco	Cusco	Cusco	Superior universitaria	Soltero/a	Estudiante	Ninguno	Padres y/o hermanos/as	Blanco	Catolica	Medio	No	2	4	2	4	4	4	4	4	4	4	4	2	42	4	8	12	21	24
2	29	Cusco	Cusco	Cusco	Superior universitaria	Soltero/a	Estudiante	Ninguno	Hermanos	Mestizo	Cristiano Evangelica	Bajo	No	2	2	2	2	3	2	2	3	4	3	3	4	32	12	12	12	16	16
1	22	Perú	Cusco	Cusco	Superior universitaria	Soltero/a	Estudiante	Ninguno	Padres y/o hermanos/as	Mestizo	Catolica	Medio	No	3	3	3	3	3	3	3	3	3	3	3	3	36	12	12	12	18	24
1	21	Cusco	Cusco	Cusco	Superior universitaria	Soltero/a	Estudiante	Ninguno	Padres y/o hermanos/as	Mestizo	Agnóstico/Ateo	Medio	No	1	3	2	1	1	3	2	2	3	3	3	1	25	8	5	14	19	11
2	21	Apurimac	Cusco	Cusco	Secundaria	Soltero/a	Estudiante	Privado	Solo/a	Quechua	Catolica	Medio	No	2	3	1	2	2	4	4	1	3	3	4	3	32	9	4	11	21	9
1	20	Espinar	Cusco	Cusco	Superior universitaria	Soltero/a	Estudiante	Ninguno	Solo/a	Quechua	Catolica	Medio	No	3	2	2	2	1	4	3	3	3	4	4	3	34	7	6	5	21	8
1	20	Sicuani	Cusco	Cusco	Secundaria	Soltero/a	Estudiante	Privado	Padres y/o hermanos/as	Quechua	Catolica	Medio	No	2	2	1	1	2	5	2	1	1	3	4	2	26	8	6	10	15	13
1	26	Cusco	Cusco	Cusco	Superior universitaria	Soltero/a	Estudiante	Ninguno	Solo con su pareja	Mestizo	Catolica	Medio	No	1	1	1	1	2	4	4	4	1	1	1	1	22	4	8	7	15	8
1	23	Velille	Cusco	Cusco	Superior universitaria	Conviviente	Estudiante	Público	Pareja e hijos/as	Quechua	Catolica	Medio	No	2	4	1	5	2	3	5	5	5	5	5	3	45	6	9	4	24	9
2	27	Cusco	Cusco	Cusco	Secundaria	Soltero/a	Trabajador independiente	Privado	Padres y/o hermanos/as	Quechua	Otras religiones	Medio	Sí	1	3	2	2	5	5	4	5	2	3	2	1	35	14	14	19	30	9
1	18	Cusco	Cusco	Cusco	Superior universitaria	Soltero/a	Estudiante	Privado	Padres y/o hermanos/as	Quechua	Catolica	Medio	Sí	2	1	1	2	1	2	2	2	2	2	3	4	24	4	6	7	13	11
2	31	Cusco	Cusco	Cusco	Superior universitaria	Soltero/a	Estudiante	Público	Padres y/o hermanos/as	Mestizo	Catolica	Medio	No	1	1	1	1	1	5	4	3	1	1	1	1	21	4	4	4	10	8
2	18	Cusco	Cusco	Cusco	Superior universitaria	Soltero/a	Estudiante	Ninguno	Padres y/o hermanos/as	No sabe	Catolica	Medio	No	1	1	2	3	2	3	2	2	2	2	2	1	23	7	4	5	10	14
1	19	Pangoa, Echarati, La Convención, Cusco	Cusco	Cusco	Secundaria	Soltero/a	Estudiante	Público	Padres y/o hermanos/as	No sabe	Cristiano Evangelica	Bajo	No	2	3	2	2	3	4	4	2	2	2	3	1	30	5	7	6	18	14
1	21	OCONGATE-- PUKAUMI	Cusco	Cusco	Superior universitaria	Soltero/a	Estudiante	Ninguno	Solo/a	Quechua	Cristiano Evangelica	Muy bajo	No	5	1	2	3	3	4	2	2	3	4	4	3	36	6	11	12	15	18
2	19	Cusco-San Jeronimo	Cusco	Cusco	Superior universitaria	Soltero/a	Estudiante	Ninguno	Padres y/o hermanos/as	Mestizo	Catolica	Bajo	No	2	1	1	2	3	4	4	4	4	4	4	2	35	5	5	4	14	8
1	18	Cusco	Cusco	Cusco	Secundaria	Soltero/a	Estudiante	Ninguno	Padres y/o hermanos/as	Mestizo	Cristiano Evangelica	Medio	No	1	3	4	1	1	1	4	1	3	3	3	1	26	8	10	11	18	9
1	19	Lima	Cusco	Cusco	Superior universitaria	Soltero/a	Estudiante	Ninguno	Padres y/o hermanos/as	No sabe	Catolica	Alto	No	3	2	2	2	3	5	5	5	5	5	5	4	46	5	6	10	14	10
1	24	cusco	Cusco	Cusco	Superior universitaria	Soltero/a	Estudiante	Ninguno	Padres y/o hermanos/as	Mestizo	Catolica	Medio	No	2	3	1	1	1	3	4	3	3	3	4	3	31	5	6	7	14	15
1	18	Andahuaylillas	Cusco	Cusco	Superior universitaria	Soltero/a	Estudiante	Ninguno	Solo/a	Quechua	Catolica	Bajo	No	1	1	1	1	1	5	1	1	2	3	3	3	23	4	12	14	15	8
1	19	Cusco	Cusco	Cusco	Superior universitaria	Soltero/a	Estudiante	Ninguno	Padres y/o hermanos/as	No sabe	Catolica	Bajo	No	4	4	3	2	4	5	4	4	3	3	4	3	43	11	9	11	15	13
1	23	Sicuani	Cusco	Cusco	Superior universitaria	Soltero/a	Estudiante	Privado	Padres y/o hermanos/as	Quechua	Otras religiones	Bajo	No	3	2	2	3	1	4	2	2	3	3	3	3	31	11	12	11	22	16
1	19	provincia Paucartambo distrito Challabamba cp. Chimur	Cusco	Cusco	Superior universitaria	Soltero/a	Estudiante	Público	Solo/a	Quechua	Cristiano Evangelica	Muy bajo	No	1	4	1	1	3	4	1	1	2	2	2	1	23	5	6	8	20	8
2	20	Cusco - Santiago	Cusco	Cusco	Secundaria	Soltero/a	Estudiante	Ninguno	Padres y/o hermanos/as	No sabe	Catolica	Muy bajo	No	2	4	4	1	3	5	5	5	4	3	4	3	43	6	6	12	11	17
2	19	Cusco	Cusco	Cusco	Superior universitaria	Soltero/a	Estudiante	Privado	Padres y/o hermanos/as	Quechua	Catolica	Medio	No	1	3	2	2	1	2	2	2	2	2	2	2	23	4	4	4	16	8
2	26	Cusco	Cusco	Cusco	Superior universitaria	Soltero/a	Trabajador independiente	Privado	Padres y/o hermanos/as	Mestizo	Agnóstico/Ateo	Medio	No	1	2	1	1	1	1	1	1	1	1	1	1	13	6	5	14	23	8
2	42	Ica	Ica	Ica	Superior universitaria	Casado/a	Trabajador dependiente	Privado	Pareja e hijos/as	Mestizo	Otras religiones	Medio	No	3	4	1	1	1	4	5	4	5	1	5	1	35	4	5	8	25	8
2	26	Ica	Ica	Ica	Superior universitaria	Soltero/a	Trabajador dependiente	Privado	Solo/a	Mestizo	Cristiano Evangelica	Bajo	No	1	3	2	2	5	1	4	2	4	2	2	4	32	6	6	8	19	11
2	22	Huancayo, Junín, Perú	Junin	Junin	Superior universitaria	Soltero/a	Estudiante	Ninguno	Padres y/o hermanos/as	Mestizo	Otras religiones	Medio	No	2	1	1	1	1	5	4	4	2	3	2	2	28	5	4	10	17	13
1	41	Huancayo	Junin	Junin	Superior universitaria	Soltero/a	Trabajador dependiente	Público	Con hijos/as (sin pareja)	Blanco	Catolica	Medio	No	3	1	1	2	2	2	3	3	2	2	3	2	26	8	7	10	25	13
1	35	Junin	Junin	Junin	Superior universitaria	Casado/a	Trabajador independiente	Privado	Pareja e hijos/as	Mestizo	Catolica	Medio	No	1	1	1	1	2	1	2	2	2	3	3	1	20	5	6	7	9	10
1	24	Chugay	La Libertad	La Libertad	Superior universitaria	Soltero/a	Estudiante	Ninguno	Otros familiares	Mestizo	Catolica	Medio	No	3	2	3	2	2	4	1	1	4	4	4	3	33	5	5	10	16	8
2	20	Trujillo, Perú	La Libertad	La Libertad	Superior universitaria	Soltero/a	Estudiante	Ninguno	Padres y/o hermanos/as	Mestizo	Catolica	Bajo	No	2	3	2	2	2	2	3	2	1	2	3	3	27	8	12	13	21	11
2	20	Trujillo	Lima	Lima	Superior universitaria	Soltero/a	Estudiante	Ninguno	Padres y/o hermanos/as	Mestizo	Catolica	Alto	No	1	3	2	1	2	3	3	3	4	4	2	4	32	5	9	15	18	15
1	35	Lima	Lima	Lima	Superior técnica	Soltero/a	Trabajador independiente	Ninguno	Padres y/o hermanos/as	Mestizo	Cristiano Evangelica	Medio	No	1	1	1	1	1	4	5	5	5	5	5	2	36	4	5	8	16	8
1	20	Lima	Lima	Lima	Superior universitaria	Soltero/a	Estudiante	Ninguno	Padres y/o hermanos/as	Mestizo	Cristiano Evangelica	Medio	No	3	2	4	1	1	5	4	4	3	3	2	1	33	5	5	8	12	20
1	38	Lima	Lima	Lima	Superior universitaria	Casado/a	Trabajador dependiente	Público	Pareja e hijos/as	Mestizo	Agnóstico/Ateo	Bajo	No	2	2	2	2	3	3	2	2	2	2	4	2	28	8	11	9	21	8
1	48	Piura	Lima	Lima	Superior universitaria	Casado/a	Sin ocupación actualmente	Privado	Pareja e hijos/as	Mestizo	Catolica	Medio	No	1	1	1	1	1	1	1	2	2	2	2	3	18	4	4	9	16	14
2	18	Lima	Lima	Lima	Superior universitaria	Soltero/a	Estudiante	Ninguno	Padres y/o hermanos/as	Mestizo	Catolica	Bajo	No	4	1	2	1	2	4	5	4	4	4	4	2	37	8	7	15	20	10
2	22	Lima	Lima	Lima	Superior universitaria	Soltero/a	Estudiante	Ninguno	Padres y/o hermanos/as	Mestizo	Catolica	Bajo	No	3	2	2	3	3	4	4	2	3	3	2	2	33	10	6	14	20	23
1	50	lima	Lima	Lima	Superior universitaria	Soltero/a	Trabajador independiente	Público	Padres y/o hermanos/as	Mestizo	Catolica	Medio	No	1	1	1	1	1	3	4	3	2	3	5	2	27	4	4	4	19	11
1	19	Cañete	Lima	Lima	Superior universitaria	Soltero/a	Estudiante	Ninguno	Padres y/o hermanos/as	Mestizo	Agnóstico/Ateo	Medio	No	3	5	1	2	4	5	5	5	5	4	5	5	49	15	5	13	29	9
1	76	Lima	Lima	Lima	Secundaria	Viudo/a	Jubilado/a	Privado	Con hijos/as (sin pareja)	Mestizo	Catolica	Medio	No	2	2	1	2	4	5	2	2	3	3	3	3	32	6	8	8	16	12
2	37	Lima	Lima	Lima	Superior universitaria	Soltero/a	Trabajador dependiente	Privado	Solo/a	Mestizo	Catolica	Medio	No	3	3	2	3	4	3	3	3	1	1	2	3	31	10	6	12	16	13
1	18	Lima	Lima	Lima	Superior universitaria	Soltero/a	Estudiante	Ninguno	Padres y/o hermanos/as	Mestizo	Catolica	Medio	No	1	1	1	1	3	4	2	2	3	3	3	1	25	4	6	9	20	10
1	18	Lima	Lima	Lima	Superior universitaria	Soltero/a	Estudiante	Ninguno	Padres y/o hermanos/as	Mestizo	Cristiano Evangelica	Medio	No	4	5	4	3	4	4	4	1	4	4	4	4	45	10	4	11	10	12
1	18	en el agustino	Lima	Lima	Superior universitaria	Soltero/a	Estudiante	Ninguno	Padres y/o hermanos/as	Mestizo	Catolica	Medio	No	2	3	2	2	2	2	4	2	2	2	3	3	29	6	4	6	22	20
1	18	Lima	Lima	Lima	Superior universitaria	Soltero/a	Estudiante	Ninguno	Padres y/o hermanos/as	Blanco	Catolica	Medio	No	3	5	3	3	4	5	5	3	1	1	1	5	39	7	7	8	24	17
2	20	Lima	Lima	Lima	Superior universitaria	Soltero/a	Estudiante	Privado	Padres y/o hermanos/as	No sabe	Agnóstico/Ateo	Medio	No	2	2	2	1	1	5	5	1	5	1	5	2	32	4	6	6	15	9
2	51	Chiclayo	Lima	Lima	Superior universitaria	Casado/a	Trabajador dependiente	Privado	Pareja e hijos/as	Blanco	Catolica	Medio	Sí	1	1	1	1	1	1	1	1	1	1	1	1	12	4	4	4	18	8
2	27	Puno	Lima	Lima	Superior universitaria	Soltero/a	Estudiante	Ninguno	Padres y/o hermanos/as	Mestizo	Agnóstico/Ateo	Medio	No	4	5	4	1	5	5	5	5	1	1	1	1	38	10	11	4	18	12
2	21	Lima	Lima	Lima	Superior universitaria	Soltero/a	Estudiante	Ninguno	Padres y/o hermanos/as	Mestizo	Agnóstico/Ateo	Medio	No	1	1	1	1	1	3	2	1	2	1	2	1	17	4	4	4	6	8
1	19	Lima	Lima	Lima	Superior universitaria	Soltero/a	Estudiante	Ninguno	Padres y/o hermanos/as	Mestizo	Catolica	Medio	No	4	4	4	1	5	5	5	5	5	5	5	5	53	8	4	7	20	11
2	20	Callao	Lima	Lima	Secundaria	Soltero/a	Estudiante	Ninguno	Padres y/o hermanos/as	Mestizo	Agnóstico/Ateo	Medio	No	1	2	1	1	2	5	4	1	4	4	4	3	32	7	6	13	19	11
1	19	Lima	Lima	Lima	Superior universitaria	Soltero/a	Estudiante	Privado	Padres y/o hermanos/as	Mestizo	Catolica	Alto	No	1	3	1	1	1	5	5	1	4	4	4	1	31	10	7	14	16	9
1	19	Lima	Lima	Lima	Superior universitaria	Soltero/a	Estudiante	Ninguno	Padres y/o hermanos/as	Mestizo	Catolica	Medio	No	4	4	3	3	3	2	2	2	2	2	2	3	32	11	12	13	23	9
2	21	Lima	Lima	Lima	Superior universitaria	Soltero/a	Estudiante	Ninguno	Padres y/o hermanos/as	Mestizo	Catolica	Medio	No	3	3	3	2	3	4	4	4	4	4	4	3	41	9	11	10	21	14
1	33	Lima	Lima	Lima	Superior universitaria	Soltero/a	Trabajador dependiente	Privado	Padres y/o hermanos/as	Mestizo	Agnóstico/Ateo	Medio	No	1	2	2	1	2	4	4	4	3	3	3	3	32	5	4	5	14	16
1	18	Lima	Lima	Lima	Superior universitaria	Soltero/a	Estudiante	Privado	Solo/a	Otro	Otras religiones	Medio	No	2	2	2	2	2	2	2	2	2	2	2	2	24	8	8	8	12	16
2	39	Surco	Lima	Lima	Superior universitaria	Soltero/a	Trabajador dependiente	Privado	Solo/a	No sabe	Cristiano Evangelica	Alto	No	3	3	2	2	4	5	5	4	2	2	3	3	38	12	6	9	17	30
1	25	Bellavista, Callao	Lima	Lima	Superior universitaria	Soltero/a	Estudiante	Ninguno	Padres y/o hermanos/as	Mestizo	Catolica	Medio	No	3	4	3	2	3	4	4	4	4	4	4	2	41	12	16	11	22	12
1	19	Huancayo	Lima	Lima	Superior universitaria	Soltero/a	Estudiante	Ninguno	Padres y/o hermanos/as	Blanco	Catolica	Medio	No	2	4	2	2	2	4	2	1	1	1	1	3	25	9	7	14	18	19
1	20	Ancash	Lima	Lima	Superior universitaria	Soltero/a	Estudiante	Ninguno	Solo/a	Mestizo	Catolica	Medio	No	4	1	1	2	1	5	5	2	3	3	3	2	32	4	4	9	16	15
1	31	Lima	Lima	Lima	Superior universitaria	Soltero/a	Trabajador independiente	Privado	Padres y/o hermanos/as	Mestizo	Catolica	Medio	No	3	2	2	3	2	4	4	2	4	2	4	2	34	9	5	9	20	12
2	40	Huanuco	Lima	Lima	Superior universitaria	Casado/a	Trabajador dependiente	Privado	Pareja e hijos/as	Mestizo	Cristiano Evangelica	Medio	No	2	1	1	1	1	4	4	4	4	4	3	4	33	6	6	6	15	8
1	21	Lima	Lima	Lima	Superior universitaria	Soltero/a	Estudiante	Ninguno	Padres y/o hermanos/as	Mestizo	Catolica	Medio	No	3	4	2	2	2	3	4	2	4	4	4	4	38	7	7	14	24	19
1	20	Lima	Lima	Lima	Superior universitaria	Soltero/a	Estudiante	Ninguno	Padres y/o hermanos/as	Mestizo	Catolica	Bajo	No	2	3	4	2	3	5	4	4	4	4	3	4	42	10	7	8	29	13
1	27	Arequipa	Lima	Lima	Superior universitaria	Soltero/a	Estudiante	Ninguno	Padres y/o hermanos/as	Mestizo	Catolica	Medio	No	1	3	1	2	3	3	3	3	3	3	3	3	31	13	11	12	25	10
1	21	22/11/2001	Lima	Lima	Superior universitaria	Soltero/a	Trabajador dependiente	Privado	Padres y/o hermanos/as	Mestizo	Catolica	Medio	No	1	1	1	3	1	1	1	1	1	1	1	1	14	5	4	5	10	8
1	19	Lima	Lima	Lima	Superior universitaria	Soltero/a	Estudiante	Privado	Padres y/o hermanos/as	Mestizo	Cristiano Evangelica	Medio	No	1	4	1	1	3	4	4	3	3	4	4	3	35	5	11	6	18	13
1	52	La victoria	Lima	Lima	Superior universitaria	Soltero/a	Trabajador dependiente	Privado	Padres y/o hermanos/as	Mestizo	Cristiano Evangelica	Bajo	No	1	1	1	1	1	4	2	2	3	3	3	2	24	4	4	8	11	8
1	57	Lima	Lima	Lima	Superior técnica	Casado/a	Trabajador dependiente	Privado	Pareja e hijos/as	Mestizo	Catolica	Alto	No	5	5	5	2	2	5	4	4	4	2	4	1	43	4	4	15	12	8
1	23	Cercado de Lima	Lima	Lima	Superior universitaria	Soltero/a	Trabajador independiente	Privado	Solo/a	Mestizo	Otras religiones	Medio	No	3	5	4	4	5	5	5	5	5	5	5	5	56	18	18	18	29	35
1	24	Bellavista, Callao	Lima	Lima	Superior universitaria	Soltero/a	Trabajador independiente	Privado	Padres y/o hermanos/as	Afroperuano	Catolica	Medio	No	4	2	1	2	2	4	4	4	5	5	5	4	42	5	7	11	25	10
1	21	Lima	Lima	Lima	Superior universitaria	Soltero/a	Estudiante	Ninguno	Padres y/o hermanos/as	Mestizo	Catolica	Medio	No	3	2	3	2	1	3	3	3	3	2	1	4	30	10	12	9	16	12
1	18	Lima	Lima	Lima	Superior universitaria	Soltero/a	Estudiante	Ninguno	Padres y/o hermanos/as	Afroperuano	Catolica	Medio	No	3	4	3	1	4	4	4	3	4	4	4	3	41	7	4	15	20	13
2	42	Lima	Lima	Lima	Superior universitaria	Casado/a	Trabajador dependiente	Privado	Pareja e hijos/as	Mestizo	Catolica	Alto	No	2	2	1	2	2	4	4	4	4	3	3	1	32	6	4	12	14	8
1	49	Lima	Lima	Lima	Superior universitaria	Soltero/a	Sin ocupación actualmente	Ninguno	Con hijos/as (sin pareja)	Mestizo	Catolica	Medio	No	3	2	2	2	2	4	4	2	4	4	4	3	36	4	4	12	20	16
2	40	Chiclayo	Lima	Lima	Secundaria	Casado/a	Trabajador dependiente	Privado	Pareja e hijos/as	Afroperuano	Catolica	Medio	No	1	4	4	1	2	5	2	3	2	2	2	2	30	5	6	10	23	8
2	18	Lima	Lima	Lima	Superior universitaria	Soltero/a	Estudiante	Ninguno	Padres y/o hermanos/as	Blanco	Catolica	Medio	No	3	2	4	2	3	4	3	3	4	4	4	3	39	10	11	13	17	16
1	18	lima	Lima	Lima	Secundaria	Soltero/a	Estudiante	Privado	Padres y/o hermanos/as	Blanco	Catolica	Medio	No	1	4	2	1	4	2	4	4	4	5	4	2	37	12	7	20	27	23
1	20	Lima	Lima	Lima	Superior universitaria	Soltero/a	Estudiante	Ninguno	Padres y/o hermanos/as	Mestizo	Agnóstico/Ateo	Muy bajo	No	3	1	2	3	3	5	4	2	5	5	5	3	41	10	9	17	26	11
1	48	Lima	Lima	Lima	Superior técnica	Casado/a	Trabajador dependiente	Privado	Pareja e hijos/as	Otro	Otras religiones	Medio	No	2	2	2	1	1	3	2	4	3	3	3	2	28	7	11	9	16	8
1	66	Lima	Lima	Lima	Superior universitaria	Casado/a	Trabajador dependiente	Público	Solo con su pareja	Blanco	Catolica	Medio	No	1	1	1	1	2	1	1	1	2	1	2	1	15	5	4	7	9	8
2	30	Lima	Lima	Lima	Superior universitaria	Soltero/a	Trabajador independiente	Privado	Solo/a	Blanco	Agnóstico/Ateo	Medio	No	3	4	2	2	3	4	4	4	4	4	4	4	42	11	8	13	22	18
1	23	Lima	Lima	Lima	Superior universitaria	Soltero/a	Estudiante	Ninguno	Padres y/o hermanos/as	Mestizo	Catolica	Medio	No	1	1	1	1	1	5	1	1	3	3	3	2	23	5	6	7	12	10
1	19	Tingo María, Huánuco	Lima	Lima	Superior universitaria	Casado/a	Trabajador dependiente	Público	Pareja e hijos/as	Mestizo	Catolica	Medio	No	1	2	1	1	5	1	1	1	4	2	4	1	24	9	7	12	20	11
2	19	Lima	Lima	Lima	Secundaria	Soltero/a	Trabajador dependiente	Privado	Padres y/o hermanos/as	Mestizo	Catolica	Medio	No	3	2	3	2	4	5	5	4	5	5	5	3	46	8	5	14	18	10
1	19	Lima	Lima	Lima	Superior universitaria	Soltero/a	Estudiante	Ninguno	Padres y/o hermanos/as	Mestizo	Catolica	Medio	No	3	2	1	4	3	4	4	4	3	3	2	3	36	5	4	5	18	12
2	18	Cañete	Lima	Lima	Superior universitaria	Soltero/a	Estudiante	Ninguno	Padres y/o hermanos/as	Mestizo	Catolica	Bajo	No	1	1	1	1	1	1	4	2	2	2	2	2	20	4	4	5	27	10
1	18	Callao	Lima	Lima	Superior universitaria	Soltero/a	Estudiante	Ninguno	Padres y/o hermanos/as	Mestizo	Otras religiones	Bajo	No	2	3	4	2	2	4	4	2	4	4	4	4	39	6	4	6	21	15
1	19	VILLA EL SALVADOR	Lima	Lima	Superior universitaria	Soltero/a	Estudiante	Ninguno	Padres y/o hermanos/as	No sabe	Catolica	Medio	No	2	4	1	1	1	4	4	2	1	2	1	1	24	5	4	8	20	10
2	18	Lima	Lima	Lima	Superior universitaria	Soltero/a	Estudiante	Ninguno	Padres y/o hermanos/as	Mestizo	Catolica	Medio	No	3	2	4	2	3	2	4	3	4	2	3	3	35	9	6	8	24	17
1	21	Miraflores	Lima	Lima	Secundaria	Soltero/a	Estudiante	Ninguno	Padres y/o hermanos/as	Mestizo	Catolica	Medio	No	1	1	1	1	1	1	1	1	4	4	4	1	21	4	4	4	6	8
2	19	Lima	Lima	Lima	Superior universitaria	Soltero/a	Estudiante	Ninguno	Padres y/o hermanos/as	Mestizo	Catolica	Medio	No	2	4	3	2	3	5	5	4	3	2	4	3	40	11	9	12	24	8
1	22	Lima	Lima	Lima	Superior universitaria	Soltero/a	Estudiante	Ninguno	Padres y/o hermanos/as	Mestizo	Agnóstico/Ateo	Medio	No	1	2	4	2	2	4	4	3	2	1	1	1	27	7	5	7	19	9
2	33	Lima	Lima	Lima	Superior universitaria	Soltero/a	Trabajador dependiente	Público	Solo/a	Mestizo	Agnóstico/Ateo	Alto	No	1	1	1	1	3	4	4	1	3	3	3	1	26	6	6	7	23	8
2	25	Lima	Lima	Lima	Superior universitaria	Soltero/a	Estudiante	Ninguno	Padres y/o hermanos/as	Mestizo	Catolica	Medio	No	4	3	4	2	4	2	4	4	2	2	2	2	35	11	9	15	24	23
1	46	Barranquilla	Lima	Lima	Superior universitaria	Casado/a	Trabajador dependiente	Público	Pareja e hijos/as	Otro	Cristiano Evangelica	Medio	No	1	1	1	1	4	5	5	5	1	1	4	1	30	4	4	4	20	8
1	19	Lima	Lima	Lima	Secundaria	Soltero/a	Estudiante	Ninguno	Padres y/o hermanos/as	Mestizo	Catolica	Bajo	No	3	2	2	2	3	4	2	2	4	4	4	4	36	7	9	11	15	13
1	44	Lima	Lima	Lima	Superior universitaria	Casado/a	Trabajador dependiente	Privado	Pareja e hijos/as	Mestizo	Catolica	Medio	No	1	1	1	1	2	5	5	5	3	2	2	1	29	4	4	8	15	8
2	31	Lima	Lima	Lima	Superior universitaria	Soltero/a	Trabajador independiente	Privado	Padres y/o hermanos/as	Mestizo	Catolica	Bajo	No	3	1	2	1	1	4	2	2	4	2	2	4	28	6	6	8	20	11
1	24	Lima	Lima	Lima	Superior universitaria	Soltero/a	Estudiante	Ninguno	Padres y/o hermanos/as	Mestizo	Cristiano Evangelica	Medio	No	1	1	1	1	2	4	4	2	3	4	4	2	29	8	8	11	9	17
1	18	Lima	Lima	Lima	Superior universitaria	Soltero/a	Estudiante	Ninguno	Padres y/o hermanos/as	No sabe	Catolica	Medio	No	2	2	3	2	4	4	3	3	4	4	4	2	37	10	6	8	15	17
1	19	Lima	Lima	Lima	Secundaria	Soltero/a	Estudiante	Ninguno	Padres y/o hermanos/as	Mestizo	Agnóstico/Ateo	Medio	No	4	2	2	2	4	4	4	2	4	4	4	3	39	10	9	13	21	10
1	21	Lima	Lima	Lima	Superior universitaria	Soltero/a	Estudiante	Ninguno	Padres y/o hermanos/as	Mestizo	Catolica	Medio	No	1	3	1	1	2	4	1	1	5	5	5	3	32	9	4	14	21	9
1	24	Lima	Lima	Lima	Superior universitaria	Soltero/a	Estudiante	Ninguno	Otros familiares	Mestizo	Catolica	Medio	No	4	4	3	1	3	4	5	4	5	5	5	1	44	12	6	12	19	19
1	21	Lima	Lima	Lima	Superior universitaria	Soltero/a	Estudiante	Público	Con hijos/as (sin pareja)	Mestizo	Catolica	Alto	No	3	3	3	3	3	4	3	4	3	4	3	4	40	8	11	11	12	21
1	21	Lima	Lima	Lima	Superior universitaria	Soltero/a	Estudiante	Ninguno	Solo/a	Mestizo	Catolica	Medio	No	3	4	5	2	1	4	5	4	3	2	4	4	41	4	4	4	15	16
1	21	Lima	Lima	Lima	Superior universitaria	Soltero/a	Estudiante	Ninguno	Padres y/o hermanos/as	Mestizo	Agnóstico/Ateo	Medio	No	3	1	3	4	1	1	3	2	5	5	5	5	38	8	6	10	15	17
2	19	Cusco	Lima	Lima	Superior universitaria	Soltero/a	Estudiante	Ninguno	Padres y/o hermanos/as	Quechua	Agnóstico/Ateo	Bajo	No	3	2	4	1	3	4	4	4	4	4	4	4	41	10	10	11	23	36
1	21	Lima	Lima	Lima	Superior universitaria	Soltero/a	Estudiante	Ninguno	Padres y/o hermanos/as	Mestizo	Agnóstico/Ateo	Medio	No	2	3	2	2	4	4	4	2	3	3	3	3	35	8	10	12	23	11
1	54	Lima	Lima	Lima	Superior universitaria	Casado/a	Trabajador dependiente	Público	Pareja e hijos/as	Mestizo	Catolica	Medio	No	1	1	1	1	1	1	1	1	2	2	2	1	15	4	5	7	9	12
1	18	Lima, El Agustino	Lima	Lima	Superior universitaria	Soltero/a	Estudiante	Ninguno	Padres y/o hermanos/as	Mestizo	Cristiano Evangelica	Medio	No	4	4	2	2	3	5	4	2	4	4	4	4	42	9	8	13	18	26
1	18	Lurin	Lima	Lima	Secundaria	Soltero/a	Estudiante	Ninguno	Padres y/o hermanos/as	Mestizo	Catolica	Medio	No	3	3	2	3	3	4	4	4	2	2	2	3	35	7	12	8	21	24
1	31	Cusco	Lima	Lima	Superior universitaria	Soltero/a	Trabajador dependiente	Privado	Solo/a	Quechua	Catolica	Medio	No	1	2	3	2	2	5	5	5	5	4	5	2	41	8	8	9	22	25
1	20	Lima	Lima	Lima	Superior universitaria	Soltero/a	Estudiante	Ninguno	Padres y/o hermanos/as	Mestizo	Catolica	Medio	No	1	1	1	2	3	1	3	1	2	2	3	3	23	4	5	11	9	10
2	34	Lima	Lima	Lima	Superior universitaria	Soltero/a	Trabajador dependiente	Público	Padres y/o hermanos/as	Mestizo	Catolica	Medio	No	1	1	1	1	1	1	1	1	4	4	4	4	24	4	4	13	18	8
2	50	Lima	Lima	Lima	Superior universitaria	Soltero/a	Trabajador dependiente	Público	Solo/a	Blanco	Catolica	Medio	No	4	1	2	1	1	1	1	1	2	2	2	2	20	5	7	4	14	10
2	49	Lima	Lima	Lima	Superior universitaria	Soltero/a	Trabajador dependiente	Privado	Amigos/Compañeros de vivienda	Mestizo	Catolica	Medio	No	1	1	1	1	1	4	4	4	4	4	4	3	32	16	16	16	16	10
1	19	Lima	Lima	Lima	Superior universitaria	Soltero/a	Estudiante	Ninguno	Padres y/o hermanos/as	No sabe	Catolica	Bajo	No	2	3	1	1	2	4	4	3	4	3	4	2	33	9	4	12	24	13
1	50	Barranco	Lima	Lima	Superior técnica	Casado/a	Trabajador dependiente	Privado	Pareja e hijos/as	Mestizo	Catolica	Medio	No	1	2	1	1	3	4	3	3	4	4	4	3	33	6	9	8	6	8
1	19	Perú	Lima	Lima	Secundaria	Soltero/a	Estudiante	Ninguno	Con hijos/as (sin pareja)	Asiatico descendiente	Catolica	Medio	No	2	3	2	2	3	4	4	4	3	3	4	3	37	5	6	7	20	19
2	47	Jesus Maria	Lima	Lima	Superior técnica	Soltero/a	En búsqueda de empleo	Ninguno	Padres y/o hermanos/as	Blanco	Catolica	Medio	No	1	2	1	3	1	4	1	4	3	1	3	1	25	4	9	9	14	8
1	18	Tarma	Lima	Lima	Superior universitaria	Soltero/a	Estudiante	Ninguno	Padres y/o hermanos/as	Blanco	Catolica	Medio	No	2	3	2	1	2	4	4	2	2	2	2	2	28	4	8	7	18	8
1	22	Lima	Lima	Lima	Secundaria	Soltero/a	Trabajador dependiente	Privado	Padres y/o hermanos/as	Mestizo	Cristiano Evangelica	Medio	No	4	5	4	2	5	4	5	4	5	5	5	3	51	12	13	12	30	8
2	18	Comas	Lima	Lima	Secundaria	Conviviente	Estudiante	Ninguno	Solo con su pareja	Mestizo	Otras religiones	Medio	No	3	2	2	3	2	3	3	4	3	3	4	3	35	13	12	10	20	27
1	26	Lima	Lima	Lima	Superior universitaria	Soltero/a	Estudiante	Ninguno	Solo/a	Mestizo	Catolica	Medio	No	2	2	4	2	2	2	2	3	4	4	4	4	35	8	10	8	22	8
1	18	Lima	Lima	Lima	Superior universitaria	Soltero/a	Estudiante	Privado	Padres y/o hermanos/as	Mestizo	Agnóstico/Ateo	Medio	Sí	1	4	1	2	3	5	4	4	3	3	3	1	34	10	11	12	22	20
2	22	Lima	Lima	Lima	Superior universitaria	Soltero/a	Estudiante	Privado	Padres y/o hermanos/as	Otro	Catolica	Medio	No	3	3	3	3	3	3	3	3	3	3	3	3	36	12	12	12	18	24
1	21	Lima	Lima	Lima	Superior universitaria	Soltero/a	Estudiante	Ninguno	Padres y/o hermanos/as	Mestizo	Catolica	Medio	No	2	1	1	2	2	3	3	3	5	4	4	4	34	9	11	10	15	18
1	19	Lima	Lima	Lima	Secundaria	Soltero/a	Estudiante	Ninguno	Padres y/o hermanos/as	No sabe	Cristiano Evangelica	Medio	No	2	4	3	1	3	5	4	4	5	5	5	3	44	8	13	15	27	18
1	29	Lima	Lima	Lima	Superior universitaria	Casado/a	Trabajador independiente	Ninguno	Solo/a	Quechua	Catolica	Medio	No	1	2	4	5	1	3	3	3	2	4	1	5	34	11	11	10	14	22
1	18	Santa Anita	Lima	Lima	Secundaria	Soltero/a	Estudiante	Ninguno	Padres y/o hermanos/as	Mestizo	Catolica	Medio	No	2	4	2	2	3	3	4	2	3	3	3	2	33	8	9	11	22	17
1	45	Lima	Lima	Lima	Secundaria	Casado/a	Sin ocupación actualmente	Ninguno	Solo con su pareja	Mestizo	Catolica	Medio	No	2	1	5	1	2	2	2	2	4	4	4	4	33	6	8	8	7	10
1	44	Lima	Lima	Lima	Superior universitaria	Soltero/a	Trabajador independiente	Público	Solo/a	Mestizo	Catolica	Medio	No	1	3	1	2	3	4	4	3	4	4	4	4	37	10	5	12	26	18
1	18	Lima	Lima	Lima	Superior universitaria	Soltero/a	Estudiante	Ninguno	Padres y/o hermanos/as	Blanco	Agnóstico/Ateo	Medio	No	2	2	3	3	3	3	4	4	3	4	4	3	38	12	10	12	23	21
2	21	santa anita	Lima	Lima	Secundaria	Soltero/a	Estudiante	Privado	Padres y/o hermanos/as	Mestizo	Catolica	Medio	No	1	4	2	3	4	1	1	4	3	3	1	1	28	8	8	15	22	26
1	41	Jesús María	Lima	Lima	Superior universitaria	Soltero/a	Trabajador dependiente	Privado	Padres y/o hermanos/as	Mestizo	Catolica	Medio	No	2	2	2	2	2	3	3	3	4	3	4	3	33	4	13	12	14	22
1	23	Lima	Lima	Lima	Superior universitaria	Soltero/a	Estudiante	Ninguno	Padres y/o hermanos/as	Mestizo	Cristiano Evangelica	Medio	No	2	1	2	2	2	1	3	3	4	3	4	4	31	5	5	6	19	11
1	25	Los Olivos	Lima	Lima	Superior técnica	Soltero/a	Trabajador dependiente	Privado	Padres y/o hermanos/as	Blanco	Agnóstico/Ateo	Alto	Sí	3	3	3	2	4	4	4	4	3	3	3	3	39	4	10	16	14	31
1	19	Lima	Lima	Lima	Superior universitaria	Soltero/a	Estudiante	Ninguno	Solo/a	Mestizo	Catolica	Medio	No	2	2	3	1	2	4	4	4	5	1	5	1	34	7	8	9	18	17
2	20	SMP	Lima	Lima	Secundaria	Soltero/a	Estudiante	Ninguno	Solo/a	Mestizo	Otras religiones	Medio	No	1	1	1	1	1	1	1	1	1	1	1	1	12	4	4	4	6	8
2	35	Lima	Lima	Lima	Superior universitaria	Casado/a	Trabajador dependiente	Público	Padres y/o hermanos/as	Otro	Catolica	Alto	No	3	3	2	2	2	1	2	2	4	3	3	3	30	5	10	16	12	18
1	42	Lima	Lima	Lima	Superior universitaria	Casado/a	Trabajador dependiente	Público	Pareja e hijos/as	Mestizo	Otras religiones	Medio	No	4	5	2	1	1	4	1	1	1	1	1	4	26	5	5	5	16	8
2	27	Arequipa, Perú	Lima	Lima	Secundaria	Soltero/a	Sin ocupación actualmente	Ninguno	Solo/a	Mestizo	Catolica	Medio	No	5	5	1	1	2	5	1	1	2	2	2	2	29	6	8	12	15	11
2	23	Lima	Lima	Lima	Superior universitaria	Soltero/a	Estudiante	Ninguno	Padres y/o hermanos/as	Mestizo	Cristiano Evangelica	Medio	No	4	5	3	1	3	5	5	5	4	4	3	3	45	8	14	10	25	11
1	43	Lima	Lima	Lima	Superior universitaria	Casado/a	Trabajador dependiente	Privado	Pareja e hijos/as	Mestizo	Catolica	Medio	No	1	1	1	1	1	2	1	1	2	2	2	2	17	6	10	7	14	8
1	21	Lima	Lima	Lima	Superior universitaria	Soltero/a	Estudiante	Ninguno	Padres y/o hermanos/as	Mestizo	Agnóstico/Ateo	Medio	No	4	3	3	1	4	4	4	4	5	2	5	5	44	14	7	13	19	8
2	56	callao	Lima	Lima	Superior universitaria	Conviviente	Trabajador independiente	Privado	Pareja e hijos/as	Mestizo	Catolica	Medio	No	1	1	1	1	1	2	2	2	2	2	2	2	19	4	13	9	22	8
1	47	Lima	Lima	Lima	Superior universitaria	Divorciado/a	Trabajador independiente	Privado	Pareja e hijos/as	Mestizo	Catolica	Medio	No	1	1	1	1	2	4	4	4	1	1	1	1	22	4	4	4	21	8
2	21	Lima	Lima	Lima	Superior universitaria	Soltero/a	Estudiante	Ninguno	Padres y/o hermanos/as	Mestizo	Otras religiones	Medio	No	2	2	2	1	5	3	4	4	3	3	2	1	32	7	12	7	17	8
1	46	Lima	Lima	Lima	Superior universitaria	Casado/a	Trabajador dependiente	Público	Pareja e hijos/as	Blanco	Otras religiones	Medio	No	1	1	1	1	1	1	2	1	1	1	1	1	13	4	5	5	16	18
1	19	Lima	Lima	Lima	Superior universitaria	Soltero/a	Estudiante	Ninguno	Padres y/o hermanos/as	Mestizo	Agnóstico/Ateo	Bajo	No	2	3	4	2	1	5	4	4	3	4	2	4	38	8	5	13	21	16
1	23	Lima VMT	Lima	Lima	Superior universitaria	Soltero/a	Estudiante	Ninguno	Padres y/o hermanos/as	Quechua	Catolica	Medio	No	3	3	3	2	4	4	4	2	2	4	4	4	39	8	9	9	23	17
1	29	Lima	Lima	Lima	Secundaria	Soltero/a	Trabajador independiente	Privado	Padres y/o hermanos/as	Mestizo	Catolica	Medio	No	2	2	1	2	2	5	5	5	5	5	5	2	41	5	6	11	19	11
2	19	Piura	Lima	Lima	Superior universitaria	Soltero/a	Estudiante	Ninguno	Padres y/o hermanos/as	Mestizo	Otras religiones	Medio	No	2	3	1	1	2	4	4	3	4	2	3	4	33	4	5	9	20	12
2	25	Cañete	Lima	Lima	Superior universitaria	Conviviente	Trabajador independiente	Privado	Padres y/o hermanos/as	Mestizo	Catolica	Medio	No	3	2	1	1	3	3	3	3	3	3	3	3	31	9	8	8	17	8
1	26	Lima	Lima	Lima	Secundaria	Soltero/a	Trabajador dependiente	Público	Padres y/o hermanos/as	Mestizo	Catolica	Medio	No	3	4	3	2	2	3	3	1	5	5	5	5	41	9	8	16	21	9
2	19	Lima	Lima	Lima	Secundaria	Soltero/a	Estudiante	Ninguno	Padres y/o hermanos/as	No sabe	Agnóstico/Ateo	Medio	Sí	1	5	3	1	5	3	3	3	3	3	3	3	36	6	5	4	24	10
1	20	Lima	Lima	Lima	Superior universitaria	Soltero/a	Estudiante	Ninguno	Padres y/o hermanos/as	Quechua	Cristiano Evangelica	Bajo	No	1	1	1	1	5	5	5	5	3	4	4	4	39	4	4	5	12	9
2	19	Huacho	Lima	Lima	Superior universitaria	Soltero/a	Estudiante	Ninguno	Solo/a	Mestizo	Catolica	Medio	No	2	1	3	3	2	4	3	3	4	3	3	2	33	7	10	9	16	27
2	26	Pucallpa	Lima	Lima	Superior universitaria	Soltero/a	Estudiante	Privado	Padres y/o hermanos/as	Mestizo	Agnóstico/Ateo	Medio	No	3	3	2	2	1	4	4	4	4	4	4	2	37	10	9	8	20	12
2	26	Lima	Lima	Lima	Superior universitaria	Soltero/a	Estudiante	Privado	Padres y/o hermanos/as	Mestizo	Catolica	Medio	No	3	5	4	2	4	4	5	1	5	5	5	3	46	11	7	14	21	21
2	22	Lima	Lima	Lima	Superior universitaria	Soltero/a	Estudiante	Privado	Padres y/o hermanos/as	Mestizo	Agnóstico/Ateo	Bajo	No	1	2	3	1	2	4	1	1	4	1	1	1	22	5	6	12	15	8
2	18	Chosica, Lima Perú	Lima	Lima	Secundaria	Soltero/a	Estudiante	Ninguno	Otros familiares	Otro	Catolica	Bajo	No	1	3	1	1	5	4	2	2	4	4	3	3	33	8	9	8	24	10
1	18	Lima	Lima	Lima	Superior universitaria	Soltero/a	Estudiante	Ninguno	Padres y/o hermanos/as	Mestizo	Catolica	Bajo	No	1	2	2	1	3	5	4	3	4	4	4	4	37	11	8	13	23	13
1	18	Lima	Lima	Lima	Superior universitaria	Soltero/a	Estudiante	Ninguno	Padres y/o hermanos/as	No sabe	Otras religiones	Medio	No	1	1	1	1	1	1	4	1	1	1	1	3	17	4	6	8	16	12
1	51	Lima	Lima	Lima	Superior técnica	Casado/a	Trabajador independiente	Privado	Pareja e hijos/as	Mestizo	Catolica	Medio	No	4	4	4	4	4	4	4	3	4	4	3	4	46	9	8	11	13	10
2	50	Lima	Lima	Lima	Superior técnica	Casado/a	Estudiante	Ninguno	Solo con su pareja	Mestizo	Catolica	Bajo	No	4	2	2	1	2	4	2	4	2	2	2	2	29	8	4	13	12	8
2	20	Lima	Lima	Lima	Superior universitaria	Soltero/a	Estudiante	Ninguno	Padres y/o hermanos/as	Mestizo	Cristiano Evangelica	Bajo	No	2	2	2	1	3	4	4	2	4	2	4	3	33	8	9	7	12	19
1	19	Lima	Lima	Lima	Superior universitaria	Soltero/a	Estudiante	Ninguno	Padres y/o hermanos/as	Mestizo	Otras religiones	Bajo	No	1	5	2	2	4	2	4	2	4	2	4	2	34	10	11	13	19	24
1	36	SJM	Lima	Lima	Superior universitaria	Soltero/a	Trabajador dependiente	Privado	Solo/a	No sabe	Agnóstico/Ateo	Medio	No	1	2	1	1	1	1	3	2	4	4	4	4	28	6	4	7	26	17
2	24	Lima	Lima	Lima	Superior universitaria	Soltero/a	Estudiante	Ninguno	Padres y/o hermanos/as	Mestizo	Cristiano Evangelica	Medio	No	1	4	1	1	4	5	4	4	4	3	4	1	36	8	10	8	20	14
2	24	Lima	Lima	Lima	Superior universitaria	Soltero/a	Trabajador dependiente	Privado	Padres y/o hermanos/as	Mestizo	Cristiano Evangelica	Medio	No	2	2	2	2	2	4	4	3	4	4	4	2	35	13	8	14	17	22
1	20	Lima	Lima	Lima	Superior universitaria	Soltero/a	Estudiante	Ninguno	Otros familiares	Mestizo	Agnóstico/Ateo	Medio	No	1	2	1	1	1	3	4	3	1	1	5	1	24	6	8	4	6	8
1	36	Lima	Lima	Lima	Superior universitaria	Casado/a	Trabajador dependiente	Público	Pareja e hijos/as	Mestizo	Catolica	Medio	No	2	2	1	2	2	1	1	1	1	1	1	2	17	5	4	8	16	30
2	21	Lima	Lima	Lima	Superior técnica	Soltero/a	Estudiante	Ninguno	Padres y/o hermanos/as	Mestizo	Agnóstico/Ateo	Medio	No	4	1	1	5	5	5	5	5	5	5	5	1	47	4	9	9	18	8
2	25	Lima	Lima	Lima	Superior universitaria	Soltero/a	Trabajador dependiente	Privado	Otros familiares	Mestizo	Catolica	Medio	No	2	2	2	1	3	2	3	3	1	1	1	1	22	7	7	4	29	15
1	20	Lima	Lima	Lima	Secundaria	Soltero/a	Estudiante	Ninguno	Padres y/o hermanos/as	No sabe	Catolica	Medio	No	3	2	3	1	3	4	4	4	4	4	4	3	39	10	14	17	17	13
2	18	Lima, Perú	Lima	Lima	Secundaria	Soltero/a	Estudiante	Privado	Padres y/o hermanos/as	Otro	Catolica	Medio	No	2	4	3	2	3	4	4	4	4	4	4	4	42	8	11	16	24	22
1	20	SJL	Lima	Lima	Superior universitaria	Soltero/a	Estudiante	Ninguno	Padres y/o hermanos/as	No sabe	Catolica	Medio	No	2	1	3	2	2	4	4	4	4	4	4	3	37	4	6	7	14	8
1	19	Lima	Lima	Lima	Secundaria	Soltero/a	Estudiante	Ninguno	Padres y/o hermanos/as	No sabe	Catolica	Medio	No	1	1	1	1	1	1	1	2	3	2	2	3	19	7	9	10	9	12
1	22	Pucallpa	Lima	Lima	Superior universitaria	Soltero/a	Estudiante	Ninguno	Solo/a	Mestizo	Agnóstico/Ateo	Medio	No	2	5	1	2	4	2	3	3	2	2	2	3	31	5	4	9	16	14
2	30	Pisco	Lima	Lima	Superior universitaria	Soltero/a	Trabajador dependiente	Privado	Padres y/o hermanos/as	Mestizo	Catolica	Medio	No	3	2	4	3	2	4	4	4	3	3	3	3	38	12	9	8	15	8
2	38	Lima	Lima	Lima	Superior universitaria	Soltero/a	Trabajador independiente	Privado	Solo/a	Mestizo	Catolica	Medio	No	1	2	3	2	5	3	5	5	5	3	4	2	40	6	7	11	30	8
1	19	Lima	Lima	Lima	Superior universitaria	Soltero/a	Estudiante	Ninguno	Padres y/o hermanos/as	Mestizo	Catolica	Medio	No	3	1	2	1	2	3	3	3	4	2	4	3	31	6	9	9	19	14
1	73	Cajamarca, Santa Cruz, Perú	Lima	Lima	Primaria	Casado/a	Jubilado/a	Privado	Pareja e hijos/as	Mestizo	Catolica	Medio	No	2	1	3	1	3	5	5	2	4	4	4	3	37	13	10	17	13	10
1	21	Ecuador	Lima	Lima	Secundaria	Soltero/a	Estudiante	Ninguno	Amigos/Compañeros de vivienda	Blanco	Catolica	Alto	No	2	3	1	2	3	3	3	2	4	4	4	3	34	4	5	4	15	17
2	25	Lima	Lima	Lima	Superior técnica	Soltero/a	Estudiante	Ninguno	Padres y/o hermanos/as	Mestizo	Cristiano Evangelica	Medio	No	1	5	5	1	1	3	5	5	4	4	3	5	42	9	12	11	19	8
2	43	Lim	Lima	Lima	Superior universitaria	Casado/a	Trabajador dependiente	Privado	Pareja e hijos/as	Afroperuano	Catolica	Medio	No	3	4	3	5	3	4	3	5	5	5	5	2	47	9	9	4	25	8
1	18	Lima, El Cercado	Lima	Lima	Superior universitaria	Soltero/a	Estudiante	Ninguno	Padres y/o hermanos/as	Mestizo	Cristiano Evangelica	Bajo	No	4	4	2	2	4	5	4	2	4	4	5	4	44	18	17	18	16	22
1	24	Chanchamayo	Lima	Lima	Superior universitaria	Soltero/a	Estudiante	Ninguno	Padres y/o hermanos/as	Mestizo	Catolica	Medio	No	4	3	3	3	4	2	4	4	4	4	4	2	41	10	9	10	21	12
2	53	Huánuco	Lima	Lima	Superior técnica	Casado/a	Trabajador dependiente	Privado	Pareja e hijos/as	Mestizo	Agnóstico/Ateo	Bajo	No	2	2	2	4	2	4	4	4	2	2	2	1	31	8	12	8	14	17
2	19	Peru - Lima	Lima	Lima	Secundaria	Soltero/a	Estudiante	Público	Otros familiares	Mestizo	Catolica	Medio	No	1	3	1	1	1	4	4	3	3	3	3	1	28	4	8	4	18	8
2	20	Lima	Lima	Lima	Superior universitaria	Soltero/a	Estudiante	Ninguno	Padres y/o hermanos/as	Mestizo	Agnóstico/Ateo	Bajo	No	4	2	1	2	4	4	4	2	3	3	4	3	36	10	5	12	12	22
1	19	Lima	Lima	Lima	Superior universitaria	Soltero/a	Estudiante	Ninguno	Padres y/o hermanos/as	Mestizo	Catolica	Medio	No	3	4	1	1	2	3	4	3	2	1	1	2	27	5	7	10	16	15
1	19	Lima	Lima	Lima	Superior universitaria	Soltero/a	Estudiante	Ninguno	Otros familiares	Mestizo	Catolica	Medio	No	3	1	1	2	2	5	1	3	1	3	3	3	28	5	6	15	27	14
2	20	Lima	Lima	Lima	Secundaria	Soltero/a	Trabajador dependiente	Privado	Solo/a	Mestizo	Agnóstico/Ateo	Muy bajo	No	2	5	1	1	2	4	4	3	3	2	5	1	33	6	7	12	22	8
2	28	Ancash	Lima	Lima	Superior universitaria	Soltero/a	Trabajador dependiente	Privado	Padres y/o hermanos/as	Quechua	Catolica	Medio	No	1	1	1	1	2	1	1	1	2	2	2	1	16	4	4	4	21	9
2	68	Lima	Lima	Lima	Superior universitaria	Casado/a	Trabajador independiente	Privado	Pareja e hijos/as	Blanco	Catolica	Medio	No	2	1	2	1	1	2	2	1	2	2	2	2	20	4	4	12	11	8
2	33	Lima	Lima	Lima	Superior universitaria	Soltero/a	Trabajador dependiente	Privado	Padres y/o hermanos/as	Mestizo	Agnóstico/Ateo	Alto	No	2	2	2	1	2	5	5	5	4	3	4	1	36	7	5	13	18	13
1	19	Lima	Lima	Lima	Superior universitaria	Soltero/a	Estudiante	Ninguno	Padres y/o hermanos/as	Mestizo	Agnóstico/Ateo	Medio	Sí	1	2	3	1	4	4	4	3	4	4	4	3	37	13	9	20	29	8
2	18	Lima	Lima	Lima	Secundaria	Soltero/a	Estudiante	Privado	Padres y/o hermanos/as	Mestizo	Catolica	Medio	No	1	4	4	1	2	5	5	5	5	5	5	4	46	8	5	14	19	16
2	37	Callao	Lima	Lima	Superior universitaria	Divorciado/a	Trabajador dependiente	Privado	Padres y/o hermanos/as	Mestizo	Catolica	Bajo	No	2	2	2	2	3	4	2	3	3	3	4	2	32	7	9	12	16	18
2	21	Lima	Lima	Lima	Superior universitaria	Soltero/a	Estudiante	Ninguno	Padres y/o hermanos/as	Mestizo	Agnóstico/Ateo	Medio	No	1	3	1	1	1	3	2	2	1	1	1	1	18	4	4	4	9	8
1	18	Lima, El Agustino	Lima	Lima	Superior técnica	Soltero/a	Estudiante	Ninguno	Otros familiares	Mestizo	Cristiano Evangelica	Bajo	No	1	2	2	1	3	4	2	4	3	2	3	4	31	5	6	7	20	15
1	19	Lima	Lima	Lima	Superior universitaria	Soltero/a	Estudiante	Ninguno	Padres y/o hermanos/as	Mestizo	Otras religiones	Medio	No	2	4	1	3	3	3	4	5	5	5	5	5	45	12	12	12	22	26
1	53	Jesus Maria.	Lima	Lima	Superior universitaria	Soltero/a	Trabajador dependiente	Privado	Padres y/o hermanos/as	Mestizo	Catolica	Medio	No	1	2	2	1	1	1	2	2	2	2	2	2	20	4	4	4	18	8
2	20	Lima	Lima	Lima	Superior universitaria	Soltero/a	Trabajador dependiente	Privado	Solo/a	Mestizo	Catolica	Medio	No	1	1	1	1	1	1	4	4	1	1	1	4	21	4	5	4	13	8
2	18	lema	Lima	Lima	Superior universitaria	Soltero/a	Estudiante	Privado	Padres y/o hermanos/as	No sabe	Agnóstico/Ateo	Medio	Sí	3	3	3	3	3	3	3	3	3	3	3	3	36	12	12	12	18	24
2	19	Lima	Lima	Lima	Secundaria	Soltero/a	Estudiante	Ninguno	Padres y/o hermanos/as	Mestizo	Agnóstico/Ateo	Bajo	No	4	2	3	1	3	5	4	2	4	4	4	2	38	8	10	10	17	9
1	69	Tumbes	Lima	Lima	Superior universitaria	Casado/a	Trabajador independiente	Privado	Con hijos/as (sin pareja)	Blanco	Catolica	Medio	Sí	1	2	2	2	3	3	3	2	2	2	2	1	25	8	8	11	22	13
1	19	Lima	Lima	Lima	Superior universitaria	Soltero/a	Estudiante	Privado	Padres y/o hermanos/as	Mestizo	Agnóstico/Ateo	Medio	No	5	5	5	4	1	5	5	5	5	5	5	5	55	18	20	12	30	8
2	49	Jesus Maria	Lima	Lima	Secundaria	Soltero/a	En búsqueda de empleo	Ninguno	Padres y/o hermanos/as	Otro	Catolica	Medio	No	2	5	1	3	5	1	1	3	5	5	5	3	39	6	9	17	23	24
1	20	Lima	Lima	Lima	Superior universitaria	Soltero/a	Estudiante	Ninguno	Padres y/o hermanos/as	Asiatico descendiente	Agnóstico/Ateo	Medio	No	1	3	2	1	3	4	4	2	3	1	3	1	28	5	7	7	21	10
2	27	Puente Piedra	Lima	Lima	Superior técnica	Casado/a	Trabajador independiente	Público	Pareja e hijos/as	Otro	Otras religiones	Medio	No	3	3	2	2	3	2	2	2	3	3	3	3	31	13	9	12	19	24
1	38	Lima	Lima	Lima	Secundaria	Soltero/a	Estudiante	Privado	Padres y/o hermanos/as	Quechua	Catolica	Muy bajo	No	1	4	4	4	4	3	3	4	3	3	3	4	40	4	4	4	6	8
2	30	Lima	Lima	Lima	Superior universitaria	Soltero/a	Estudiante	Privado	Padres y/o hermanos/as	Quechua	Catolica	Bajo	No	3	2	2	2	2	2	2	2	3	3	3	2	28	7	5	6	14	18
1	20	Piura, Perú	Lima	Lima	Superior universitaria	Soltero/a	Estudiante	Ninguno	Padres y/o hermanos/as	Mestizo	Catolica	Bajo	No	1	4	1	1	1	4	2	2	3	3	2	1	25	6	7	11	24	10
2	18	Cajamarca	Lima	Lima	Secundaria	Soltero/a	Estudiante	Ninguno	Padres y/o hermanos/as	Mestizo	Agnóstico/Ateo	Medio	No	1	1	1	1	2	4	4	4	4	1	4	1	28	4	4	8	13	8
2	19	Huanuco, Perú	Lima	Lima	Superior universitaria	Soltero/a	Estudiante	Ninguno	Solo con su pareja	Mestizo	Cristiano Evangelica	Medio	No	3	4	4	3	5	5	5	5	3	3	3	4	47	12	11	18	29	30
1	34	Puno	Lima	Lima	Primaria	Soltero/a	Trabajador independiente	Ninguno	Otros familiares	Mestizo	Catolica	Bajo	No	3	2	4	1	2	3	4	3	4	4	4	4	38	9	6	18	18	18
1	20	Lima	Lima	Lima	Superior universitaria	Soltero/a	Estudiante	Ninguno	Padres y/o hermanos/as	Mestizo	Agnóstico/Ateo	Bajo	No	1	1	1	1	1	5	5	4	4	4	4	1	32	6	8	5	12	12
1	26	Ica	Lima	Lima	Superior universitaria	Soltero/a	Trabajador dependiente	Privado	Solo/a	Quechua	Catolica	Medio	No	2	2	4	2	4	4	4	4	4	4	4	4	42	8	8	8	17	9
1	19	Lima	Lima	Lima	Superior universitaria	Soltero/a	Estudiante	Ninguno	Padres y/o hermanos/as	Mestizo	Catolica	Medio	No	3	3	2	2	2	3	4	2	3	4	4	4	36	8	9	10	17	10
1	28	Lima	Lima	Lima	Superior universitaria	Soltero/a	Estudiante	Ninguno	Solo/a	Mestizo	Agnóstico/Ateo	Bajo	No	1	1	4	1	1	5	5	5	5	5	5	1	39	6	10	4	13	10
2	24	Lima	Lima	Lima	Superior universitaria	Soltero/a	Trabajador dependiente	Privado	Solo/a	Blanco	Agnóstico/Ateo	Alto	No	3	3	2	2	5	5	3	3	1	1	2	3	33	12	9	5	15	22
1	42	Tarapoto	Lima	Lima	Superior universitaria	Casado/a	Trabajador independiente	Privado	Pareja e hijos/as	Mestizo	Cristiano Evangelica	Medio	No	2	2	1	3	5	5	5	5	1	3	3	1	36	5	9	8	10	8
2	31	Lima	Lima	Lima	Superior universitaria	Casado/a	Trabajador dependiente	Público	Pareja e hijos/as	Blanco	Catolica	Medio	Sí	4	4	3	3	1	1	1	1	1	1	2	1	23	7	4	4	22	10
2	18	Chancay	Lima	Lima	Superior universitaria	Soltero/a	Estudiante	Público	Padres y/o hermanos/as	Otro	Catolica	Medio	No	1	1	1	1	2	1	3	1	1	1	1	1	15	4	9	17	29	19
1	26	Lima	Lima	Lima	Superior universitaria	Soltero/a	Estudiante	Ninguno	Padres y/o hermanos/as	Mestizo	Catolica	Medio	Sí	2	1	2	2	2	4	4	4	2	2	2	2	29	5	4	7	14	8
1	19	Lima	Lima	Lima	Superior universitaria	Soltero/a	Estudiante	Ninguno	Padres y/o hermanos/as	Mestizo	Catolica	Medio	No	3	4	4	2	2	3	2	2	3	4	4	4	37	9	6	4	8	9
1	41	San Martin	Lima	Lima	Superior universitaria	Soltero/a	Trabajador dependiente	Público	Padres y/o hermanos/as	Mestizo	Otras religiones	Medio	No	2	1	2	2	4	4	4	4	4	4	4	4	39	7	9	10	10	22
2	18	Lima	Lima	Lima	Superior universitaria	Soltero/a	Estudiante	Ninguno	Padres y/o hermanos/as	Mestizo	Agnóstico/Ateo	Medio	No	4	5	5	1	3	5	5	5	4	4	5	5	51	18	15	15	22	32
1	19	Ancash	Lima	Lima	Superior universitaria	Soltero/a	Estudiante	Ninguno	Otros familiares	Mestizo	Cristiano Evangelica	Bajo	No	2	1	2	3	2	5	5	5	4	4	5	3	41	6	5	11	18	11
2	20	Piura	Lima	Lima	Superior universitaria	Soltero/a	Estudiante	Ninguno	Otros familiares	Mestizo	Agnóstico/Ateo	Medio	No	1	1	1	3	4	4	5	4	4	3	4	5	39	4	5	10	19	8
2	19	Lima	Lima	Lima	Superior universitaria	Soltero/a	Estudiante	Ninguno	Padres y/o hermanos/as	Mestizo	Agnóstico/Ateo	Medio	No	1	4	1	3	4	4	4	4	1	4	3	3	36	8	8	11	17	11
1	51	Lima	Lima	Lima	Superior universitaria	Casado/a	Trabajador independiente	Privado	Pareja e hijos/as	Otro	Catolica	Medio	No	1	1	2	1	2	2	3	5	4	4	5	3	33	9	4	13	24	10
2	49	Trujillo	Lima	Lima	Superior universitaria	Casado/a	Trabajador independiente	Privado	Solo con su pareja	Mestizo	Catolica	Bajo	No	2	2	2	2	2	2	2	2	2	2	2	2	24	4	4	4	6	8
1	19	Lima	Lima	Lima	Superior universitaria	Soltero/a	Estudiante	Ninguno	Padres y/o hermanos/as	Mestizo	Cristiano Evangelica	Medio	No	1	1	1	1	1	4	4	3	4	4	4	3	31	5	4	8	17	9
2	21	Villa El Salvador	Lima	Lima	Superior universitaria	Soltero/a	Estudiante	Privado	Padres y/o hermanos/as	Mestizo	Cristiano Evangelica	Alto	No	2	2	3	2	3	2	3	2	3	2	3	3	30	10	14	12	21	11
2	46	Lima	Lima	Lima	Superior técnica	Soltero/a	Trabajador dependiente	Privado	Solo/a	Mestizo	Catolica	Medio	No	1	4	1	1	1	4	3	2	2	2	2	1	24	4	4	6	11	8
1	21	Lima	Lima	Lima	Superior universitaria	Soltero/a	Estudiante	Ninguno	Solo/a	Mestizo	Catolica	Medio	No	1	3	1	2	4	4	2	2	4	4	3	4	34	6	5	12	11	10
1	22	Comas	Lima	Lima	Superior universitaria	Soltero/a	Estudiante	Ninguno	Padres y/o hermanos/as	Mestizo	Catolica	Muy bajo	No	2	3	5	5	1	3	5	3	5	5	5	5	47	11	9	16	26	22
1	20	Lima	Lima	Lima	Superior universitaria	Soltero/a	Estudiante	Ninguno	Padres y/o hermanos/as	Mestizo	Catolica	Medio	No	1	1	3	2	3	5	4	3	4	3	3	3	35	4	4	5	22	12
1	29	Lima	Lima	Lima	Superior universitaria	Soltero/a	Estudiante	Privado	Solo/a	Otro	Catolica	Medio	No	1	3	2	2	1	2	1	2	3	3	2	2	24	8	10	9	13	17
1	33	Lima	Lima	Lima	Secundaria	Soltero/a	Trabajador independiente	Privado	Padres y/o hermanos/as	Mestizo	Cristiano Evangelica	Medio	No	1	2	2	1	1	3	2	2	4	4	3	4	29	4	5	9	20	8
2	18	Lima	Lima	Lima	Secundaria	Soltero/a	Estudiante	Ninguno	Padres y/o hermanos/as	Mestizo	Cristiano Evangelica	Medio	No	3	2	1	1	2	5	4	2	5	5	5	4	39	4	5	11	17	11
1	43	Lima	Lima	Lima	Sin instrucción	Casado/a	Trabajador dependiente	Privado	Con hijos/as (sin pareja)	Blanco	Catolica	Medio	No	1	2	1	4	4	4	4	4	4	4	4	2	38	4	4	11	15	12
2	24	El agustino	Lima	Lima	Superior técnica	Soltero/a	Trabajador independiente	Público	Padres y/o hermanos/as	Mestizo	Catolica	Medio	No	2	3	2	2	2	3	3	2	4	3	3	4	33	4	13	10	19	8
2	60	Lima	Lima	Lima	Superior universitaria	Casado/a	Trabajador dependiente	Público	Pareja e hijos/as	Mestizo	Catolica	Medio	No	1	1	1	1	1	2	2	1	2	2	2	1	17	5	4	6	13	8
1	19	Ica, Perú	Lima	Lima	Superior universitaria	Soltero/a	Estudiante	Ninguno	Solo/a	Mestizo	Catolica	Bajo	No	2	2	2	2	3	4	4	4	3	4	4	3	37	6	10	6	17	15
1	18	SJL	Lima	Lima	Superior universitaria	Soltero/a	Estudiante	Ninguno	Padres y/o hermanos/as	No sabe	Otras religiones	Medio	No	2	3	1	1	3	4	4	3	4	4	5	4	38	8	10	12	15	15
1	19	Lima	Lima	Lima	Superior universitaria	Soltero/a	Estudiante	Ninguno	Padres y/o hermanos/as	Mestizo	Agnóstico/Ateo	Medio	No	3	4	4	1	4	5	4	3	3	3	4	2	40	10	16	16	27	20
2	35	Lima	Lima	Lima	Superior universitaria	Soltero/a	Trabajador independiente	Privado	Padres y/o hermanos/as	Mestizo	Catolica	Medio	No	1	2	5	2	1	1	1	1	1	1	1	3	20	11	11	7	13	16
1	21	Lima	Lima	Lima	Secundaria	Soltero/a	Trabajador dependiente	Privado	Padres y/o hermanos/as	Blanco	Catolica	Medio	No	1	3	3	1	1	5	5	5	4	4	5	5	42	13	13	16	24	22
1	26	San Martin de Porres	Lima	Lima	Superior universitaria	Soltero/a	Estudiante	Privado	Padres y/o hermanos/as	Mestizo	Catolica	Medio	No	4	2	2	1	2	2	3	2	2	2	2	2	26	9	5	12	15	9
1	21	Tacna	Lima	Lima	Secundaria	Soltero/a	Estudiante	Ninguno	Padres y/o hermanos/as	Mestizo	Catolica	Medio	No	3	3	1	1	1	3	2	1	2	1	2	1	21	5	6	5	9	10
2	21	Lima	Lima	Lima	Superior universitaria	Soltero/a	Sin ocupación actualmente	Ninguno	Padres y/o hermanos/as	Mestizo	Cristiano Evangelica	Medio	No	1	2	1	3	4	4	4	4	4	4	4	4	39	14	12	9	18	8
2	19	Lima	Lima	Lima	Superior universitaria	Soltero/a	Estudiante	Ninguno	Amigos/Compañeros de vivienda	Mestizo	Cristiano Evangelica	Bajo	No	3	4	2	3	4	3	3	4	3	4	4	2	39	9	9	10	20	10
2	18	Lima	Lima	Lima	Superior universitaria	Soltero/a	Estudiante	Privado	Padres y/o hermanos/as	Blanco	Catolica	Medio	No	1	3	2	1	3	2	4	3	3	3	4	3	32	4	6	9	18	9
2	18	Huaral	Lima	Lima	Superior técnica	Casado/a	Estudiante	Ninguno	Padres y/o hermanos/as	Mestizo	Agnóstico/Ateo	Bajo	No	4	2	3	1	3	5	5	4	3	3	4	2	39	9	11	12	11	16
1	18	Lima	Lima	Lima	Superior universitaria	Soltero/a	Estudiante	Privado	Padres y/o hermanos/as	Mestizo	Agnóstico/Ateo	Medio	No	2	2	3	1	2	4	4	4	4	3	3	1	33	9	8	8	17	13
1	20	Ayacucho	Lima	Lima	Superior universitaria	Soltero/a	Estudiante	Ninguno	Solo/a	Mestizo	Catolica	Medio	No	3	3	1	1	2	2	2	3	3	3	3	2	28	4	8	8	10	17
2	32	Lima	Lima	Lima	Superior universitaria	Soltero/a	Trabajador dependiente	Ninguno	Padres y/o hermanos/as	Mestizo	Otras religiones	Bajo	Sí	2	3	4	2	3	4	4	3	4	3	4	3	39	6	11	9	21	28
2	18	Lima	Lima	Lima	Superior técnica	Soltero/a	Estudiante	Ninguno	Padres y/o hermanos/as	Mestizo	Catolica	Medio	No	2	2	3	3	3	2	3	4	3	3	2	3	33	8	10	11	18	12
1	19	Cerro de Pasco	Lima	Lima	Superior universitaria	Soltero/a	Estudiante	Ninguno	Padres y/o hermanos/as	Mestizo	Catolica	Medio	No	1	2	1	1	1	1	1	1	3	2	4	1	19	4	4	5	14	11
2	46	Pueblo libre	Lima	Lima	Superior técnica	Soltero/a	Trabajador dependiente	Privado	Padres y/o hermanos/as	Mestizo	Catolica	Medio	No	1	5	5	1	5	5	5	5	4	4	4	4	48	6	12	4	21	19
1	30	Lima	Lima	Lima	Superior universitaria	Soltero/a	Trabajador dependiente	Privado	Padres y/o hermanos/as	Mestizo	Catolica	Medio	Sí	1	1	1	1	1	1	1	2	1	1	1	1	13	4	6	4	11	10
1	47	Ayacucho	Lima	Lima	Primaria	Conviviente	Trabajador independiente	Privado	Pareja e hijos/as	Blanco	Catolica	Medio	No	2	5	3	1	5	5	5	5	4	4	4	3	46	4	5	10	28	10
1	50	La Oroya	Lima	Lima	Superior universitaria	Soltero/a	Trabajador independiente	Privado	Con hijos/as (sin pareja)	Mis hijos se identifican con los amazónicos porque son de la selva y yo con los quechua soy de la sierra	Otras religiones	Medio	No	1	3	1	1	2	5	2	2	4	2	2	2	27	4	4	4	9	8
2	20	Lima	Lima	Lima	Secundaria	Soltero/a	Estudiante	Ninguno	Padres y/o hermanos/as	Mestizo	Cristiano Evangelica	Medio	No	4	2	2	4	4	4	4	4	5	4	3	3	43	10	7	11	18	15
2	40	Lima	Lima	Lima	Superior universitaria	Conviviente	Trabajador dependiente	Privado	Pareja e hijos/as	Mestizo	Catolica	Medio	No	1	1	2	2	1	2	3	3	4	4	4	4	31	4	7	5	9	9
2	26	Callao	Lima	Lima	Superior universitaria	Soltero/a	Estudiante	Ninguno	Padres y/o hermanos/as	Mestizo	Catolica	Medio	No	3	2	3	1	2	4	4	4	4	4	4	5	40	7	10	15	24	22
1	23	VMT	Lima	Lima	Superior universitaria	Soltero/a	Sin ocupación actualmente	Ninguno	Padres y/o hermanos/as	Mestizo	Catolica	Medio	No	3	3	5	3	5	4	4	5	5	5	5	5	52	8	8	14	28	17
2	23	Lima	Lima	Lima	Superior universitaria	Soltero/a	Estudiante	Ninguno	Padres y/o hermanos/as	Mestizo	Agnóstico/Ateo	Medio	No	3	2	3	1	4	5	4	4	4	4	3	3	40	9	8	11	22	20
1	22	Lima	Lima	Lima	Superior universitaria	Soltero/a	Estudiante	Ninguno	Padres y/o hermanos/as	Mestizo	Cristiano Evangelica	Medio	No	1	1	1	1	1	1	1	1	4	4	4	3	23	5	6	6	18	10
1	19	Lima	Lima	Lima	Superior universitaria	Soltero/a	Estudiante	Ninguno	Padres y/o hermanos/as	Mestizo	Catolica	Medio	No	1	2	2	1	2	4	4	3	3	4	3	3	32	4	7	5	6	12
1	19	Lima	Lima	Lima	Superior universitaria	Soltero/a	Estudiante	Ninguno	Padres y/o hermanos/as	Mestizo	Agnóstico/Ateo	Medio	No	3	3	1	1	1	5	5	4	4	4	4	2	37	8	5	16	18	18
1	19	Lima	Lima	Lima	Superior universitaria	Soltero/a	Estudiante	Privado	Padres y/o hermanos/as	Blanco	Otras religiones	Medio	No	4	3	3	3	4	5	5	5	5	5	5	4	51	17	18	10	25	10
1	20	Lima	Lima	Lima	Superior universitaria	Soltero/a	Estudiante	Ninguno	Padres y/o hermanos/as	Mestizo	Catolica	Medio	No	1	4	1	5	2	5	5	5	4	4	4	4	44	8	4	9	22	8
2	21	Lima, Chorrillos	Lima	Lima	Superior universitaria	Soltero/a	Estudiante	Ninguno	Padres y/o hermanos/as	Mestizo	Catolica	Medio	No	3	2	1	1	4	4	4	5	3	3	4	3	37	14	12	13	21	13
1	21	clinica san pablo	Lima	Lima	Superior universitaria	Soltero/a	Estudiante	Ninguno	Padres y/o hermanos/as	Mestizo	Agnóstico/Ateo	Medio	No	3	4	1	3	2	4	4	4	4	4	4	4	41	6	5	8	17	17
2	52	Cajamarca	Lima	Lima	Superior universitaria	Casado/a	Trabajador dependiente	Público	Pareja e hijos/as	Mestizo	Catolica	Medio	No	2	2	1	2	2	4	4	4	4	4	4	2	35	5	7	6	15	8
1	20	Li	Lima	Lima	Superior universitaria	Soltero/a	Estudiante	Privado	Padres y/o hermanos/as	Mestizo	Catolica	Medio	No	1	3	3	1	3	4	5	5	5	5	5	4	44	8	4	12	28	21
2	48	Lima	Lima	Lima	Superior universitaria	Casado/a	Trabajador independiente	Privado	Pareja e hijos/as	Quechua	Agnóstico/Ateo	Alto	No	3	2	2	3	1	3	3	4	2	4	4	3	34	13	12	10	20	27
2	18	Lima	Lima	Lima	Superior universitaria	Soltero/a	Estudiante	Ninguno	Padres y/o hermanos/as	Mestizo	Agnóstico/Ateo	Medio	No	2	2	3	1	1	1	1	1	3	1	3	1	20	7	4	11	15	8
2	22	Lima	Lima	Lima	Superior universitaria	Soltero/a	Estudiante	Ninguno	Padres y/o hermanos/as	Mestizo	Catolica	Medio	No	1	1	1	1	3	4	4	4	4	4	4	4	35	7	7	12	17	8
1	19	Lima	Lima	Lima	Superior universitaria	Soltero/a	Estudiante	Privado	Padres y/o hermanos/as	Mestizo	Otras religiones	Medio	No	4	2	4	2	4	4	4	4	4	4	4	3	43	11	10	9	23	9
2	18	Lima	Lima	Lima	Superior universitaria	Soltero/a	Estudiante	Ninguno	Padres y/o hermanos/as	Mestizo	Otras religiones	Medio	No	2	4	1	1	2	3	4	3	5	5	4	3	37	4	9	5	14	10
1	18	La Victoria	Lima	Lima	Secundaria	Soltero/a	Estudiante	Ninguno	Mamá, hermanas, abuela, tíos y primas.	No sabe	Catolica	Medio	No	2	4	2	1	4	4	2	3	5	5	4	2	38	10	12	10	22	11
1	18	Trujillo, La Libertad	Lima	Lima	Superior universitaria	Soltero/a	Estudiante	Ninguno	Padres y/o hermanos/as	Mestizo	Catolica	Medio	No	2	3	2	1	1	3	3	1	3	3	2	2	26	4	7	12	14	18
1	18	Huánuco	Lima	Lima	Superior universitaria	Soltero/a	Estudiante	Ninguno	Otros familiares	Mestizo	Cristiano Evangelica	Bajo	No	3	2	3	1	2	5	5	4	4	4	4	3	40	8	9	11	20	21
1	23	Lima	Lima	Lima	Superior universitaria	Soltero/a	En búsqueda de empleo	Ninguno	Padres y/o hermanos/as	Mestizo	Cristiano Evangelica	Medio	No	2	2	1	1	4	5	4	1	5	5	5	2	37	7	5	13	23	9
1	47	Lima	Lima	Lima	Superior universitaria	Casado/a	Sin ocupación actualmente	Privado	Con hijos/as (sin pareja)	Mestizo	Catolica	Medio	No	2	3	2	2	4	4	4	3	3	4	4	2	37	6	7	11	19	10
2	42	Cajamarca, Perú	Lima	Lima	Superior universitaria	Conviviente	Trabajador dependiente	Público	Solo con su pareja	Blanco	Cristiano Evangelica	Alto	No	1	1	1	1	4	4	4	4	1	1	1	1	24	6	5	4	12	12
1	21	Ayacucho	Lima	Lima	Superior universitaria	Soltero/a	Estudiante	Ninguno	Solo/a	Mestizo	Catolica	Alto	No	1	2	1	1	3	1	1	1	3	3	3	1	21	7	4	6	17	10
1	20	Villa María del triunfo	Lima	Lima	Superior universitaria	Soltero/a	Estudiante	Ninguno	Padres y/o hermanos/as	Mestizo	Catolica	Medio	No	2	1	2	1	1	3	1	1	4	3	4	1	24	4	5	5	10	8
1	18	Perú, Lima, San Juan de Lurigancho. Clínica San Marcos.	Lima	Lima	Secundaria	Soltero/a	Estudiante	Ninguno	Padres y/o hermanos/as	Mestizo	Catolica	Medio	No	2	3	3	1	2	4	4	3	2	2	2	2	30	11	4	13	23	27
1	22	Lima	Lima	Lima	Superior universitaria	Soltero/a	Estudiante	Ninguno	Padres y/o hermanos/as	Mestizo	Agnóstico/Ateo	Medio	No	3	3	3	3	4	2	3	3	4	3	3	3	37	8	8	8	18	10
2	18	Lima	Lima	Lima	Superior universitaria	Soltero/a	Estudiante	Ninguno	Padres y/o hermanos/as	Mestizo	Agnóstico/Ateo	Medio	No	4	2	5	1	5	5	5	5	4	4	4	4	48	8	6	11	10	10
1	18	Lima	Lima	Lima	Superior universitaria	Soltero/a	Estudiante	Ninguno	Padres y/o hermanos/as	Mestizo	Agnóstico/Ateo	Medio	No	3	5	2	1	2	4	5	4	4	4	4	2	40	10	7	10	13	10
1	21	Lima	Lima	Lima	Superior universitaria	Soltero/a	Estudiante	Ninguno	Padres y/o hermanos/as	Mestizo	Catolica	Bajo	No	3	2	4	2	2	4	4	4	4	4	3	2	38	9	7	12	25	14
1	36	Lima	Lima	Lima	Superior universitaria	Soltero/a	Trabajador dependiente	Público	Padres y/o hermanos/as	Mestizo	Catolica	Medio	No	1	3	2	1	1	1	1	1	2	1	2	1	17	4	4	8	20	9
2	28	Cusco	Lima	Lima	Superior universitaria	Casado/a	Trabajador independiente	Privado	Pareja e hijos/as	Otro	Catolica	Medio	Sí	1	1	1	2	3	3	3	4	3	2	2	1	26	11	6	7	13	16
1	20	Lima	Lima	Lima	Superior universitaria	Soltero/a	Trabajador dependiente	Privado	Padres y/o hermanos/as	Mestizo	Catolica	Medio	No	2	2	1	1	4	4	5	5	5	5	5	5	44	5	4	6	21	8
2	26	Soritor - Moyobamba	Lima	Lima	Superior universitaria	Soltero/a	Estudiante	Ninguno	Otros familiares	Mestizo	Cristiano Evangelica	Bajo	No	3	1	1	1	1	3	3	3	3	3	3	3	28	6	5	8	17	10
1	21	Lima	Lima	Lima	Superior universitaria	Soltero/a	Estudiante	Ninguno	Otros familiares	Mestizo	Catolica	Medio	No	2	3	2	2	2	3	2	2	5	4	4	3	34	10	5	6	21	9
1	32	Lima	Lima	Lima	Superior universitaria	Soltero/a	Trabajador independiente	Privado	Padres y/o hermanos/as	Mestizo	Catolica	Bajo	No	3	4	3	3	4	4	3	3	3	3	4	3	40	5	9	7	23	26
1	23	Lima	Lima	Lima	Superior universitaria	Soltero/a	Estudiante	Ninguno	Padres y/o hermanos/as	Mestizo	Agnóstico/Ateo	Medio	No	2	3	4	4	4	4	4	4	4	4	4	3	44	8	9	14	19	20
1	26	Lima	Lima	Lima	Superior universitaria	Soltero/a	Estudiante	Ninguno	Padres y/o hermanos/as	Mestizo	Catolica	Medio	No	1	1	1	1	1	1	3	1	4	4	4	1	23	5	5	10	17	10
1	21	Lima	Lima	Lima	Superior universitaria	Soltero/a	Estudiante	Ninguno	Padres y/o hermanos/as	Mestizo	Agnóstico/Ateo	Bajo	No	1	1	1	2	1	4	4	4	1	1	1	1	22	4	4	9	12	10
1	19	Chanchamayo, Perú	Lima	Lima	Superior universitaria	Soltero/a	Estudiante	Ninguno	Solo/a	Mestizo	Catolica	Medio	No	4	5	3	4	3	5	5	3	5	5	5	4	51	6	11	12	22	14
1	54	Tarma	Lima	Lima	Superior universitaria	Viudo/a	Trabajador dependiente	Público	Padres y/o hermanos/as	Mestizo	Catolica	Medio	No	1	2	1	1	2	4	4	2	4	4	4	4	33	5	6	10	8	8
2	22	Lima	Lima	Lima	Superior universitaria	Soltero/a	Estudiante	Ninguno	Padres y/o hermanos/as	Mestizo	Agnóstico/Ateo	Medio	No	4	3	3	3	3	4	4	3	2	3	3	4	39	9	10	14	19	20
2	19	La Molina	Lima	Lima	Secundaria	Soltero/a	Estudiante	Ninguno	Padres y/o hermanos/as	No sabe	Catolica	Medio	No	3	3	4	3	4	4	4	4	4	4	4	3	44	11	12	15	22	22
2	24	Caracas Venezuela	Lima	Lima	Superior universitaria	Soltero/a	Trabajador dependiente	Privado	Solo/a	Mestizo	Agnóstico/Ateo	Medio	No	3	3	3	2	4	4	3	4	3	3	3	3	38	15	11	12	18	9
1	18	Lima, Breña	Lima	Lima	Superior universitaria	Soltero/a	Estudiante	Ninguno	Padres y/o hermanos/as	Mestizo	Catolica	Medio	No	2	1	1	3	2	4	5	5	3	3	3	3	35	6	6	11	18	10
2	21	Lima	Lima	Lima	Superior universitaria	Soltero/a	Estudiante	Ninguno	Padres y/o hermanos/as	Mestizo	Catolica	Medio	No	2	3	3	2	3	3	3	4	4	4	4	3	38	10	8	13	20	18
1	37	Lima	Lima	Lima	Superior técnica	Casado/a	Trabajador dependiente	Privado	Solo con su pareja	Blanco	Cristiano Evangelica	Medio	No	1	1	1	1	2	5	3	2	3	3	2	1	25	5	4	6	24	10
1	21	Ayacucho	Lima	Lima	Superior universitaria	Soltero/a	Estudiante	Ninguno	Solo/a	Mestizo	Catolica	Medio	No	1	1	1	1	2	4	4	1	3	2	2	2	24	6	10	11	15	12
1	19	Lima	Lima	Lima	Superior universitaria	Soltero/a	Estudiante	Ninguno	Padres y/o hermanos/as	Mestizo	Agnóstico/Ateo	Bajo	No	2	4	2	2	2	4	4	5	4	4	2	3	38	10	7	14	29	9
1	18	Lima, San Martín de Porres	Lima	Lima	Superior universitaria	Soltero/a	Estudiante	Ninguno	Padres y/o hermanos/as	Mestizo	Agnóstico/Ateo	Bajo	Sí	2	2	3	1	4	4	4	4	4	4	4	3	39	5	8	10	23	22
1	45	Colombia	Lima	Lima	Superior universitaria	Conviviente	Trabajador dependiente	Privado	Pareja e hijos/as	Blanco	Catolica	Medio	No	1	4	1	1	1	5	5	4	5	5	5	4	41	4	4	7	16	8
1	18	Lima	Lima	Lima	Superior universitaria	Soltero/a	Estudiante	Ninguno	Padres y/o hermanos/as	Mestizo	Catolica	Bajo	No	4	4	3	2	5	3	4	4	4	4	4	3	44	9	4	11	30	14
2	44	VMT	Lima	Lima	Superior técnica	Casado/a	Trabajador independiente	Privado	Pareja e hijos/as	Mestizo	Catolica	Medio	No	2	4	4	4	4	5	5	4	4	4	4	4	48	8	6	10	24	13
1	18	Lima, Perú, Jesús María	Lima	Lima	Superior universitaria	Soltero/a	Estudiante	Ninguno	Padres y/o hermanos/as	Mestizo	Otras religiones	Medio	No	2	4	3	1	2	3	4	1	3	3	4	3	33	10	9	11	21	10
2	20	Lurin	Lima	Lima	Secundaria	Soltero/a	Estudiante	Ninguno	Padres y/o hermanos/as	Mestizo	Catolica	Medio	No	2	4	1	2	2	5	5	4	4	2	5	1	37	13	9	12	19	24
1	23	Andahuaylas, Huancaray	Lima	Lima	Superior universitaria	Soltero/a	Estudiante	Ninguno	Otros familiares	Mestizo	Otras religiones	Medio	No	1	2	1	1	1	2	1	2	1	1	2	1	16	5	5	8	8	11
2	20	Lima	Lima	Lima	Secundaria	Soltero/a	Estudiante	Ninguno	Padres y/o hermanos/as	Mestizo	Catolica	Medio	No	4	5	1	2	3	1	1	5	2	2	2	2	30	11	4	18	28	20
2	38	Lima	Lima	Lima	Superior universitaria	Casado/a	Trabajador dependiente	Público	Solo con su pareja	Mestizo	Catolica	Medio	No	2	2	3	2	4	5	5	4	4	4	4	2	41	5	4	16	22	20
1	18	Lima	Lima	Lima	Superior universitaria	Soltero/a	Estudiante	Ninguno	Padres y/o hermanos/as	Mestizo	Otras religiones	Muy bajo	No	2	3	2	1	2	4	5	4	4	4	4	3	38	10	11	13	24	20
1	18	Lima, Perú, Villa El Salvador	Lima	Lima	Superior universitaria	Soltero/a	Estudiante	Ninguno	Padres y/o hermanos/as	Asiatico descendiente	Agnóstico/Ateo	Medio	No	3	3	3	1	3	4	3	2	1	1	3	1	28	4	7	4	11	13
1	19	Lima	Lima	Lima	Superior universitaria	Soltero/a	Estudiante	Ninguno	Padres y/o hermanos/as	Mestizo	Catolica	Medio	No	2	4	1	2	1	3	5	2	5	4	4	2	35	6	10	16	23	9
1	22	Piura	Lima	Lima	Superior universitaria	Soltero/a	Estudiante	Ninguno	Padres y/o hermanos/as	Mestizo	Catolica	Bajo	No	2	4	3	3	2	4	2	3	1	3	1	3	31	12	9	10	14	19
1	24	Apurimac	Lima	Lima	Secundaria	Soltero/a	Trabajador independiente	Privado	Padres y/o hermanos/as	Quechua	Cristiano Evangelica	Bajo	No	2	1	2	5	4	2	2	3	2	2	2	3	30	7	4	4	14	10
1	72	Lima. Perú	Lima	Lima	Superior técnica	Divorciado/a	Jubilado/a	Privado	Con hijos/as (sin pareja)	Mestizo	Catolica	Bajo	No	1	3	1	2	3	2	2	3	3	3	4	4	31	7	9	11	15	10
1	40	Ica-Perú	Lima	Lima	Superior universitaria	Casado/a	Trabajador independiente	Privado	Pareja e hijos/as	Blanco	Catolica	Alto	No	2	2	1	2	2	4	5	4	4	4	4	2	36	8	7	12	20	8
1	57	Lima	Lima	Lima	Superior universitaria	Casado/a	Trabajador dependiente	Público	Pareja e hijos/as	Mestizo	Catolica	Medio	No	1	1	1	1	1	5	3	3	4	4	5	2	31	8	7	8	11	8
2	26	Lima	Lima	Lima	Superior universitaria	Soltero/a	Estudiante	Público	Padres y/o hermanos/as	Mestizo	Catolica	Medio	No	2	3	2	3	3	2	2	2	4	5	5	4	37	9	9	12	19	20
1	24	lima	Lima	Lima	Superior universitaria	Soltero/a	Estudiante	Ninguno	Amigos/Compañeros de vivienda	Mestizo	Cristiano Evangelica	Medio	No	1	4	1	1	1	1	1	1	1	1	1	1	15	4	4	4	6	9
2	22	Lima Lima	Lima	Lima	Superior universitaria	Soltero/a	Estudiante	Privado	Solo/a	Mestizo	Cristiano Evangelica	Medio	No	1	1	1	1	2	4	4	3	2	2	2	1	24	5	8	16	19	8
2	19	Comas	Lima	Lima	Superior universitaria	Soltero/a	Estudiante	Ninguno	Padres y/o hermanos/as	No sabe	Otras religiones	Bajo	No	4	4	4	2	2	5	5	2	4	4	4	4	44	13	13	14	10	12
1	19	Lima	Lima	Lima	Secundaria	Soltero/a	Estudiante	Ninguno	Padres y/o hermanos/as	Mestizo	Catolica	Medio	No	1	3	1	1	1	4	4	3	4	4	4	2	32	7	7	7	22	10
2	19	Lima, Miraflores	Lima	Lima	Superior universitaria	Soltero/a	Estudiante	Ninguno	Padres y/o hermanos/as	Mestizo	Agnóstico/Ateo	Medio	No	2	3	4	2	4	5	3	3	2	2	4	3	37	7	9	7	13	13
2	21	Ayacucho	Lima	Lima	Superior universitaria	Soltero/a	Estudiante	Ninguno	Solo/a	Quechua	Cristiano Evangelica	Bajo	No	4	1	1	1	4	5	4	2	4	4	4	4	38	12	12	8	24	13
2	19	Loreto	Lima	Lima	Superior universitaria	Soltero/a	Estudiante	Ninguno	Padres y/o hermanos/as	Mestizo	Otras religiones	Medio	No	3	4	4	3	4	4	4	1	5	5	5	4	46	12	11	18	26	10
1	18	Lima	Lima	Lima	Superior universitaria	Soltero/a	Estudiante	Ninguno	Padres y/o hermanos/as	Mestizo	Agnóstico/Ateo	Bajo	No	3	4	2	1	2	5	5	4	4	4	4	4	42	11	11	16	24	18
2	75	Lima, Perú	Lima	Lima	Superior universitaria	Casado/a	Trabajador independiente	Privado	Pareja e hijos/as	Blanco	Catolica	Medio	No	1	1	1	1	1	1	1	1	3	3	3	3	20	4	4	4	8	8
1	18	Lima	Lima	Lima	Superior universitaria	Soltero/a	Estudiante	Ninguno	Padres y/o hermanos/as	Mestizo	Cristiano Evangelica	Medio	No	2	4	3	1	2	4	4	4	4	4	2	1	35	9	9	12	16	11
1	24	Lima	Lima	Lima	Superior universitaria	Soltero/a	Trabajador dependiente	Público	Padres y/o hermanos/as	Mestizo	Cristiano Evangelica	Medio	No	3	4	5	3	3	5	4	2	5	5	5	5	49	11	13	12	24	14
1	18	Lima	Lima	Lima	Superior universitaria	Soltero/a	Estudiante	Ninguno	Padres y/o hermanos/as	Mestizo	Agnóstico/Ateo	Medio	No	2	2	3	2	3	4	4	4	4	4	4	3	39	8	9	14	23	23
1	20	Chimbote	Lima	Lima	Superior universitaria	Soltero/a	Estudiante	Ninguno	Padres y/o hermanos/as	Mestizo	Catolica	Medio	No	4	2	3	1	3	1	4	3	4	5	4	4	38	8	8	13	29	10
1	21	Ica	Lima	Lima	Superior universitaria	Soltero/a	Estudiante	Ninguno	Padres y/o hermanos/as	Mestizo	Agnóstico/Ateo	Medio	No	2	4	3	2	2	4	5	4	5	5	5	3	44	15	10	14	26	23
1	18	Pueblo Libre, Lima	Lima	Lima	Superior universitaria	Soltero/a	Estudiante	Ninguno	Padres y/o hermanos/as	Mestizo	Catolica	Medio	No	2	3	1	1	3	4	3	2	3	2	3	3	30	9	11	10	25	10
2	21	Lima	Lima	Lima	Superior universitaria	Soltero/a	Estudiante	Ninguno	Padres y/o hermanos/as	No sabe	Agnóstico/Ateo	Medio	No	2	3	1	2	3	4	3	4	3	4	3	4	36	10	13	8	14	11
2	29	Lima	Lima	Lima	Superior universitaria	Soltero/a	Trabajador dependiente	Privado	Solo con su pareja	Mestizo	Cristiano Evangelica	Medio	No	3	4	1	2	4	3	5	3	5	3	3	3	39	12	9	13	18	15
1	38	Huanuco	Lima	Lima	Superior universitaria	Casado/a	En búsqueda de empleo	Público	Pareja e hijos/as	Mestizo	Catolica	Medio	No	1	1	1	2	2	5	5	5	4	4	4	4	38	4	8	9	19	22
1	18	Lima	Lima	Lima	Secundaria	Soltero/a	Estudiante	Ninguno	Padres y/o hermanos/as	No sabe	Agnóstico/Ateo	Bajo	No	3	4	2	1	4	3	4	3	4	3	3	3	37	11	7	20	28	35
1	19	Callao	Lima	Lima	Secundaria	Soltero/a	Estudiante	Ninguno	Padres y/o hermanos/as	Mestizo	Catolica	Medio	No	3	4	4	3	4	5	5	4	5	5	5	3	50	12	14	16	25	13
2	69	Lima	Lima	Lima	Superior universitaria	Casado/a	Trabajador dependiente	Público	Pareja e hijos/as	Mestizo	Catolica	Medio	No	1	1	1	1	1	4	3	2	4	4	4	1	27	4	4	9	18	9
1	21	Lima	Lima	Lima	Superior universitaria	Soltero/a	Estudiante	Privado	Padres, hermanos y tios	Mestizo	Agnóstico/Ateo	Bajo	No	2	1	1	1	1	5	5	1	1	1	1	1	21	4	6	9	12	22
2	40	Lima	Lima	Lima	Superior técnica	Conviviente	Trabajador dependiente	Privado	Pareja e hijos/as	Mestizo	Catolica	Bajo	No	4	2	2	3	1	3	2	2	3	3	2	2	29	7	10	9	14	12
1	18	Lima	Lima	Lima	Superior universitaria	Soltero/a	Estudiante	Ninguno	Padres y/o hermanos/as	Mestizo	Agnóstico/Ateo	Medio	No	2	3	1	1	2	5	3	1	3	2	1	1	25	7	5	10	20	13
1	18	Lima	Lima	Lima	Superior universitaria	Soltero/a	Estudiante	Ninguno	Padres y/o hermanos/as	Mestizo	Agnóstico/Ateo	Medio	No	3	3	2	1	1	4	4	3	4	4	4	2	35	10	11	13	17	25
1	18	Lima	Lima	Lima	Superior universitaria	Soltero/a	Estudiante	Público	Padres y/o hermanos/as	Mestizo	Catolica	Medio	No	2	3	2	1	3	5	3	3	5	5	5	4	41	9	7	13	22	21
2	54	Ica, Perú	Lima	Lima	Superior universitaria	Divorciado/a	Trabajador dependiente	Público	Solo/a	Blanco	Catolica	Medio	No	1	1	1	1	5	5	5	5	1	5	5	1	36	5	5	5	21	11
1	19	Lima	Lima	Lima	Superior universitaria	Soltero/a	Estudiante	Ninguno	Padres y/o hermanos/as	Mestizo	Catolica	Medio	No	2	3	2	3	3	4	4	4	3	4	4	3	39	6	14	13	18	9
2	18	Hospital Del Niño	Lima	Lima	Secundaria	Soltero/a	Estudiante	Ninguno	Pareja e hijos/as	Mestizo	Catolica	Medio	No	2	4	3	1	4	2	2	2	4	4	4	3	35	11	6	15	22	10
1	18	Miraflores, Lima	Lima	Lima	Secundaria	Soltero/a	Estudiante	Ninguno	Padres y/o hermanos/as	Mestizo	Agnóstico/Ateo	Medio	No	2	2	1	1	1	4	2	2	5	3	4	1	28	8	7	10	12	14
1	19	Lima	Lima	Lima	Superior universitaria	Soltero/a	Estudiante	Ninguno	Padres y/o hermanos/as	Mestizo	Agnóstico/Ateo	Medio	No	4	5	3	1	4	5	5	1	4	4	4	3	43	14	12	12	21	14
1	21	Lima	Lima	Lima	Superior universitaria	Soltero/a	Estudiante	Privado	Padres y/o hermanos/as	Mestizo	Otras religiones	Medio	No	4	3	4	2	4	4	4	3	4	4	4	3	43	10	8	16	24	32
2	20	Cañete	Lima	Lima	Superior universitaria	Soltero/a	Estudiante	Público	Padres y/o hermanos/as	Quechua	Catolica	Medio	No	3	2	5	1	4	5	4	4	4	4	4	2	42	5	11	8	20	8
1	18	Lima	Lima	Lima	Superior universitaria	Soltero/a	Estudiante	Ninguno	Padres y/o hermanos/as	Mestizo	Cristiano Evangelica	Medio	No	2	3	2	1	1	3	4	4	4	4	4	3	35	12	12	13	23	9
1	21	Lima, San Isidro	Lima	Lima	Superior universitaria	Soltero/a	Trabajador independiente	Privado	Padres y/o hermanos/as	Mestizo	Catolica	Medio	No	3	4	3	1	1	4	4	4	4	3	4	2	37	8	12	12	22	21
2	18	Lima	Lima	Lima	Secundaria	Soltero/a	Estudiante	Privado	Padres y/o hermanos/as	Blanco	Otras religiones	Medio	No	3	4	5	3	3	4	4	4	4	4	4	4	46	14	12	16	27	8
1	21	Jesus Maria	Lima	Lima	Superior universitaria	Soltero/a	Estudiante	Público	Padres y/o hermanos/as	Mestizo	Agnóstico/Ateo	Medio	Sí	2	2	1	1	1	5	5	5	4	2	4	1	33	7	4	12	24	15
1	31	Lima	Lima	Lima	Superior técnica	Casado/a	Trabajador independiente	Ninguno	Pareja e hijos/as	Mestizo	Cristiano Evangelica	Medio	No	1	1	1	1	1	1	1	1	3	1	3	2	17	4	4	4	10	8
1	21	Ucayali	Lima	Lima	Superior universitaria	Soltero/a	Estudiante	Ninguno	Solo/a	Mestizo	Agnóstico/Ateo	Medio	No	2	1	2	1	3	5	5	1	4	3	2	2	31	8	13	10	19	12
1	20	Lima, Miraflores	Lima	Lima	Superior universitaria	Soltero/a	Trabajador independiente	Privado	Padres y/o hermanos/as	Mestizo	Catolica	Medio	Sí	2	3	1	1	2	4	4	2	3	5	4	2	33	5	6	10	17	11
1	19	Lima	Lima	Lima	Superior universitaria	Soltero/a	Estudiante	Ninguno	Padres y/o hermanos/as	Mestizo	Cristiano Evangelica	Medio	No	3	4	1	1	4	4	4	4	4	4	4	4	41	4	7	4	24	8
1	18	Piura	Lima	Lima	Superior universitaria	Soltero/a	Estudiante	Ninguno	Padres y/o hermanos/as	Mestizo	Catolica	Medio	No	2	4	3	1	1	4	4	2	3	4	1	3	32	5	9	10	22	12
1	20	Lima, Pueblo Libre	Lima	Lima	Superior universitaria	Soltero/a	Estudiante	Ninguno	Padres y/o hermanos/as	Mestizo	Agnóstico/Ateo	Medio	No	3	4	2	2	3	5	5	5	5	2	5	3	44	14	12	9	18	20
2	18	Ayacucho	Lima	Lima	Superior universitaria	Soltero/a	Estudiante	Ninguno	Solo/a	Mestizo	Catolica	Bajo	No	1	1	1	2	1	2	1	2	1	2	1	2	17	6	6	7	10	20
2	42	Lima	Lima	Lima	Superior universitaria	Casado/a	Trabajador dependiente	Privado	Pareja e hijos/as	Mestizo	Catolica	Alto	No	1	1	1	1	1	1	1	1	3	1	3	1	16	4	4	4	21	8
1	20	Jesús Maria	Lima	Lima	Superior universitaria	Soltero/a	Estudiante	Privado	Padres y/o hermanos/as	Blanco	Cristiano Evangelica	Medio	No	2	4	2	2	1	4	4	1	3	1	1	1	26	12	15	14	13	16
1	22	Hospital San Rosa en Pueblo Libre	Lima	Lima	Superior técnica	Soltero/a	Estudiante	Privado	Padres y/o hermanos/as	Mestizo	Catolica	Medio	No	2	2	2	1	2	2	2	2	2	2	3	2	24	6	7	4	16	8
1	27	Chanchamayo Junin	Lima	Lima	Superior universitaria	Soltero/a	Estudiante	Ninguno	Con hijos/as (sin pareja)	Mestizo	Catolica	Muy bajo	No	5	1	1	1	1	5	5	1	1	5	1	1	28	4	4	8	24	8
1	21	Chiclayo	Lima	Lima	Superior universitaria	Soltero/a	Estudiante	Ninguno	Padres y/o hermanos/as	Mestizo	Otras religiones	Bajo	No	1	3	1	1	2	5	5	4	4	4	4	3	37	5	4	7	22	16
1	23	Tacna	Lima	Lima	Superior universitaria	Soltero/a	Trabajador dependiente	Público	Padres y/o hermanos/as	Mestizo	Catolica	Alto	No	2	3	2	1	2	5	5	1	4	4	3	2	34	5	4	8	11	10
1	38	Lima	Lima	Lima	Superior universitaria	Casado/a	Trabajador dependiente	Público	Otros familiares	Blanco	Catolica	Medio	No	2	1	1	1	1	3	3	1	3	3	3	3	25	6	11	12	19	8
2	19	Suiza. Vive en el Perú desde los 2 años	Lima	Lima	Superior universitaria	Soltero/a	Estudiante	Ninguno	Padres y/o hermanos/as	Blanco	Agnóstico/Ateo	Medio	No	1	3	1	2	3	3	2	4	2	2	1	1	25	9	8	14	23	9
1	19	Lima	Lima	Lima	Superior universitaria	Soltero/a	Estudiante	Ninguno	Padres y/o hermanos/as	Mestizo	Agnóstico/Ateo	Medio	No	4	4	4	4	4	5	5	5	4	4	4	5	52	11	12	11	23	11
2	18	Lima	Lima	Lima	Secundaria	Soltero/a	Estudiante	Público	Padres y/o hermanos/as	Mestizo	Catolica	Medio	No	2	3	3	4	3	3	3	3	1	2	3	4	34	11	12	10	22	24
1	18	Lima	Lima	Lima	Superior universitaria	Soltero/a	Estudiante	Ninguno	Padres y/o hermanos/as	Blanco	Catolica	Medio	No	3	2	1	1	2	4	4	3	4	4	5	3	36	7	9	10	19	9
1	34	Ayacucho	Lima	Lima	Superior universitaria	Soltero/a	Estudiante	Ninguno	Padres y/o hermanos/as	Quechua	Catolica	Bajo	No	1	1	1	1	2	4	4	3	4	2	4	3	30	5	11	9	20	10
1	46	Huancayo - Junín	Lima	Lima	Superior universitaria	Casado/a	Trabajador independiente	Privado	Pareja e hijos/as	Mestizo	Catolica	Medio	No	2	1	1	1	1	5	5	1	3	1	5	1	27	5	8	10	7	8
1	31	Lima	Lima	Lima	Superior técnica	Casado/a	En búsqueda de empleo	Ninguno	Pareja e hijos/as	Afroperuano	Catolica	Alto	No	3	3	3	2	3	3	3	3	4	3	2	4	36	6	9	18	15	19
2	23	Tarapoto, San Martin	Lima	Lima	Superior universitaria	Soltero/a	Estudiante	Ninguno	Padres y/o hermanos/as	Blanco	Otras religiones	Medio	No	2	5	1	3	4	4	4	5	4	4	4	4	44	10	10	10	19	9
1	19	Jesús María	Lima	Lima	Superior universitaria	Soltero/a	Estudiante	Ninguno	Padres y/o hermanos/as	Mestizo	Agnóstico/Ateo	Medio	No	2	1	2	2	2	4	4	2	4	4	4	3	34	7	8	6	16	10
2	18	7 de julio de 2004	Lima	Lima	Superior universitaria	Soltero/a	Estudiante	Público	Padres y/o hermanos/as	Blanco	Catolica	Muy bajo	Sí	1	5	1	1	1	5	5	5	5	5	1	5	40	8	11	19	29	12
1	28	Perú	Lima	Lima	Superior universitaria	Soltero/a	Trabajador independiente	Privado	Padres y/o hermanos/as	Mestizo	Catolica	Medio	No	4	1	2	1	4	4	5	4	5	5	5	4	44	7	9	6	21	27
1	20	20	Lima	Lima	Superior universitaria	Soltero/a	Estudiante	Privado	Padres y/o hermanos/as	Mestizo	Catolica	Bajo	No	2	3	2	1	5	5	3	4	5	5	5	3	43	8	6	13	26	16
1	23	Arequipa	Lima	Lima	Superior universitaria	Conviviente	Trabajador independiente	Ninguno	Solo con su pareja	Mestizo	Agnóstico/Ateo	Medio	No	4	5	3	2	2	1	5	3	5	5	3	1	39	12	9	10	19	10
2	23	Lima-Perú	Lima	Lima	Superior universitaria	Soltero/a	Estudiante	Ninguno	Padres y/o hermanos/as	No sabe	Cristiano Evangelica	Medio	No	2	3	1	1	2	4	4	3	3	2	4	3	32	6	7	8	14	9
1	18	Hospital Militar Jesús María	Lima	Lima	Secundaria	Soltero/a	Estudiante	Ninguno	Padres y/o hermanos/as	Mestizo	Agnóstico/Ateo	Medio	No	4	5	4	3	2	3	4	4	4	4	4	3	44	12	7	19	19	24
2	22	La maternidad de Lima	Lima	Lima	Superior universitaria	Soltero/a	Estudiante	Privado	Tío y primo	Mestizo	Catolica	Medio	No	1	3	1	1	3	5	5	5	4	4	4	3	39	4	5	15	27	8
1	18	hospital del niño	Lima	Lima	Superior universitaria	Soltero/a	Estudiante	Privado	Padres y/o hermanos/as	Blanco	Otras religiones	Alto	No	4	3	4	4	3	4	3	4	4	3	4	3	43	15	15	15	21	30
1	26	Lima, Lince	Lima	Lima	Superior universitaria	Soltero/a	Estudiante	Ninguno	Padres y/o hermanos/as	Mestizo	Catolica	Medio	No	3	3	3	2	2	4	4	3	4	4	4	2	38	9	4	10	20	11
1	22	Lima	Lima	Lima	Secundaria	Conviviente	Sin ocupación actualmente	Ninguno	Solo con su pareja	Otro	Cristiano Evangelica	Bajo	No	3	3	3	2	2	2	3	3	2	3	3	3	32	8	10	12	14	28
1	18	Jesús María	Lima	Lima	Secundaria	Soltero/a	Estudiante	Privado	Padres y/o hermanos/as	Mestizo	Agnóstico/Ateo	Medio	No	2	3	3	1	3	4	3	2	4	4	4	4	37	6	9	14	20	12
2	42	Ayacucho	Lima	Lima	Superior universitaria	Casado/a	Trabajador dependiente	Privado	Pareja e hijos/as	Blanco	Catolica	Medio	No	1	1	1	1	1	1	1	1	1	1	1	1	12	4	4	4	6	8
1	20	Lima	Lima	Lima	Superior universitaria	Soltero/a	Estudiante	Privado	Padres y/o hermanos/as	Blanco	Catolica	Medio	No	4	1	3	3	1	2	1	4	1	2	1	1	24	8	10	9	13	18
1	22	Ayacucho	Lima	Lima	Superior universitaria	Soltero/a	Estudiante	Ninguno	Padres y/o hermanos/as	Mestizo	Catolica	Medio	No	2	4	1	1	2	4	4	1	4	2	2	2	29	5	12	15	20	10
2	29	Lima	Lima	Lima	Superior universitaria	Soltero/a	Estudiante	Privado	Padres y/o hermanos/as	Mestizo	Catolica	Bajo	No	1	2	4	2	4	4	4	4	4	4	4	4	41	17	8	12	30	8
1	32	Apurimac	Lima	Lima	Primaria	Soltero/a	Trabajador independiente	Privado	Otros familiares	Quechua	Cristiano Evangelica	Medio	No	1	1	1	1	1	1	1	1	2	2	2	4	18	4	7	4	7	10
1	18	Iquitos, Perú	Lima	Lima	Secundaria	Soltero/a	Estudiante	Ninguno	Padres y/o hermanos/as	No sabe	Catolica	Medio	No	2	2	1	1	3	4	4	3	3	3	3	2	31	7	9	14	21	19
1	66	Lima	Lima	Lima	Superior técnica	Soltero/a	Sin ocupación actualmente	Ninguno	Amigos/Compañeros de vivienda	No sabe	Cristiano Evangelica	Medio	No	4	1	1	1	1	4	4	1	4	4	4	4	33	6	4	4	23	32
2	23	Lima	Lima	Lima	Superior universitaria	Soltero/a	Trabajador dependiente	Privado	Padres y/o hermanos/as	Blanco	Catolica	Medio	No	3	1	2	1	4	4	5	1	5	5	5	2	38	9	8	14	24	10
1	27	Lima, Perú, Santa Anita	Lima	Lima	Superior técnica	Soltero/a	Trabajador dependiente	Público	Padres y/o hermanos/as	Mestizo	Catolica	Medio	No	2	2	3	3	4	3	3	2	4	4	4	4	38	10	9	12	14	16
2	21	Lima	Lima	Lima	Superior universitaria	Soltero/a	Estudiante	Ninguno	Solo/a	Blanco	Catolica	Medio	No	1	3	1	1	2	2	3	2	2	2	3	2	24	4	6	6	24	8
1	18	Lima	Lima	Lima	Superior universitaria	Soltero/a	Estudiante	Ninguno	Padres y/o hermanos/as	Mestizo	Catolica	Medio	No	1	4	1	1	3	3	4	4	3	3	3	2	32	10	9	15	20	12
2	18	Jesús María	Lima	Lima	Superior universitaria	Soltero/a	Trabajador dependiente	Privado	Padres y/o hermanos/as	Blanco	Catolica	Medio	No	2	2	3	1	4	3	3	4	3	4	2	2	33	11	6	13	20	9
1	55	Lims	Lima	Lima	Superior técnica	Conviviente	Trabajador independiente	Privado	Pareja e hijos/as	Mestizo	Catolica	Medio	No	1	3	1	1	4	4	4	2	3	3	3	3	32	5	8	13	21	13
1	35	Lima	Lima	Lima	Superior universitaria	Soltero/a	Trabajador dependiente	Privado	Con hijos/as (sin pareja)	Mestizo	Catolica	Medio	No	2	3	2	1	3	4	4	2	4	3	4	2	34	7	4	9	18	8
1	18	Lima, Perú, El Cercado	Lima	Lima	Superior universitaria	Soltero/a	Estudiante	Ninguno	Padres y/o hermanos/as	Blanco	Catolica	Medio	No	3	2	1	1	1	4	3	2	4	4	4	3	32	9	6	8	20	14
1	19	Lima	Lima	Lima	Secundaria	Conviviente	Estudiante	Ninguno	Padres y/o hermanos/as	Blanco	Agnóstico/Ateo	Medio	No	1	5	4	4	3	2	3	5	3	4	1	5	40	9	14	11	16	21
1	22	Lima	Lima	Lima	Superior universitaria	Soltero/a	Estudiante	Ninguno	Padres y/o hermanos/as	Mestizo	Agnóstico/Ateo	Medio	No	2	3	3	1	3	4	5	4	5	5	5	4	44	9	6	12	21	21
1	19	Lima	Lima	Lima	Superior universitaria	Soltero/a	Estudiante	Privado	Padres y/o hermanos/as	Blanco	Catolica	Medio	No	1	1	1	1	2	1	2	3	3	1	3	2	21	4	6	7	7	9
2	20	Perú	Lima	Lima	Secundaria	Soltero/a	Estudiante	Ninguno	Padres y/o hermanos/as	Mestizo	Catolica	Medio	No	2	2	1	1	2	1	1	2	4	1	4	2	23	5	6	7	15	10
2	21	Piura, Perú	Lima	Lima	Secundaria	Soltero/a	Estudiante	Ninguno	Padres y/o hermanos/as	Mestizo	Catolica	Medio	No	2	3	3	2	4	4	3	3	4	4	4	4	40	10	4	12	20	20
1	20	Lima	Lima	Lima	Superior universitaria	Soltero/a	Estudiante	Ninguno	Padres y/o hermanos/as	Mestizo	Catolica	Medio	No	3	4	2	3	2	4	3	2	3	1	3	2	32	6	6	7	10	8
1	19	Callao	Lima	Lima	Superior universitaria	Soltero/a	Estudiante	Ninguno	Padres y/o hermanos/as	Mestizo	Catolica	Medio	No	2	2	2	1	1	4	4	4	4	4	5	4	37	6	4	7	9	8
1	24	Lima, Lima	Lima	Lima	Superior universitaria	Soltero/a	Trabajador dependiente	Público	Padres y/o hermanos/as	Mestizo	Catolica	Medio	Sí	2	2	2	2	2	4	4	2	2	4	2	2	30	6	4	9	18	11
1	19	Lima, Ate	Lima	Lima	Superior universitaria	Soltero/a	Trabajador dependiente	Privado	Otros familiares	Mestizo	Agnóstico/Ateo	Bajo	No	2	2	1	1	1	4	4	1	4	4	4	3	31	7	10	11	21	15
1	24	Arequipa	Lima	Lima	Superior universitaria	Soltero/a	Trabajador dependiente	Privado	Padres y/o hermanos/as	Mestizo	Otras religiones	Medio	Sí	2	3	3	1	3	2	3	4	1	1	1	2	26	7	7	4	29	16
1	19	Callao	Lima	Lima	Superior universitaria	Soltero/a	Estudiante	Ninguno	Padres y/o hermanos/as	Mestizo	Catolica	Medio	No	2	1	1	2	2	4	4	2	4	4	4	4	34	6	5	10	16	12
1	27	Piura	Lima	Lima	Superior universitaria	Conviviente	Trabajador dependiente	Público	Padres y/o hermanos/as	Mestizo	Catolica	Bajo	No	3	2	3	2	3	4	4	4	4	4	4	5	42	10	5	12	17	11
2	18	Lima	Lima	Lima	Superior universitaria	Soltero/a	Estudiante	Ninguno	Padres y/o hermanos/as	Mestizo	Catolica	Medio	No	2	2	2	2	2	3	3	3	4	4	4	4	35	6	7	12	21	16
2	21	Lima	Lima	Lima	Superior universitaria	Soltero/a	Estudiante	Público	Padres y/o hermanos/as	Mestizo	Catolica	Muy bajo	No	4	5	4	1	5	5	5	1	5	5	5	4	49	6	8	14	26	8
1	18	Lima	Lima	Lima	Superior universitaria	Soltero/a	Estudiante	Ninguno	Otros familiares	Blanco	Catolica	Medio	No	3	3	2	2	2	3	5	4	5	5	5	5	44	12	7	19	24	14
1	22	Lima	Lima	Lima	Superior universitaria	Soltero/a	Estudiante	Ninguno	Padres y/o hermanos/as	Mestizo	Catolica	Medio	No	2	2	4	1	1	3	4	4	5	5	5	3	39	8	6	10	22	20
1	18	Callao, Gambeta	Lima	Lima	Superior universitaria	Soltero/a	Estudiante	Ninguno	Padres y/o hermanos/as	Mestizo	Catolica	Medio	No	1	2	1	1	1	1	1	1	1	1	1	3	15	4	4	8	15	20
1	18	Miraflores	Lima	Lima	Superior universitaria	Soltero/a	Estudiante	Ninguno	Padres y/o hermanos/as	Blanco	Catolica	Medio	No	4	4	3	2	2	4	4	1	3	4	4	2	37	6	8	8	22	20
2	23	Perú	Lima	Lima	Superior universitaria	Soltero/a	Estudiante	Ninguno	Padres y/o hermanos/as	No sabe	Catolica	Medio	No	4	2	4	1	4	5	5	1	4	4	4	3	41	6	11	4	27	12
2	65	Cusco	Lima	Lima	Superior universitaria	Divorciado/a	Jubilado/a	Público	Hijos	Quechua	Agnóstico/Ateo	Medio	No	1	1	1	1	5	5	5	5	1	1	2	1	29	6	7	10	12	11
1	60	Lima	Lima	Lima	Superior universitaria	Casado/a	Trabajador independiente	Privado	Pareja e hijos/as	Mestizo	Catolica	Medio	No	1	1	1	1	1	3	1	1	2	1	3	2	18	5	4	7	7	8
1	18	Perú	Lima	Lima	Superior universitaria	Soltero/a	Estudiante	Ninguno	Padres y/o hermanos/as	No sabe	Catolica	Medio	No	2	3	2	1	1	3	3	3	3	3	3	1	28	12	5	14	24	13
1	21	Lima	Lima	Lima	Superior universitaria	Soltero/a	Estudiante	Ninguno	Padres y/o hermanos/as	Mestizo	Agnóstico/Ateo	Medio	No	1	1	1	3	2	5	4	4	4	2	5	3	35	10	5	10	17	21
1	23	Lima	Lima	Lima	Superior universitaria	Soltero/a	Estudiante	Ninguno	Padres y/o hermanos/as	Mestizo	Catolica	Medio	No	2	3	1	1	1	5	4	3	2	1	2	1	26	6	5	5	10	11
1	18	huaycan	Lima	Lima	Secundaria	Soltero/a	Estudiante	Ninguno	Padres y/o hermanos/as	Mestizo	Cristiano Evangelica	Bajo	No	4	4	3	3	3	3	4	3	4	4	4	4	43	12	12	12	23	16
1	20	Lima	Lima	Lima	Secundaria	Soltero/a	Estudiante	Ninguno	Padres y/o hermanos/as	Quechua	Catolica	Medio	No	5	3	3	1	2	4	4	2	3	2	4	2	35	5	4	10	20	11
1	18	Ate	Lima	Lima	Superior universitaria	Soltero/a	Trabajador dependiente	Privado	Padres y/o hermanos/as	Mestizo	Otras religiones	Bajo	No	3	1	1	1	1	5	4	1	3	2	3	1	26	4	6	8	12	10
2	35	Lima	Lima	Lima	Superior universitaria	Casado/a	Trabajador independiente	Privado	Solo con su pareja	Blanco	Catolica	Medio	No	1	1	1	1	3	5	4	4	1	1	1	5	28	12	12	12	19	8
1	21	Huancavelica	Lima	Lima	Secundaria	Soltero/a	Estudiante	Ninguno	Padres y/o hermanos/as	Mestizo	Catolica	Medio	No	2	2	3	2	2	3	3	3	3	3	3	2	31	9	7	12	20	12
1	40	Perú	Lima	Lima	Superior universitaria	Casado/a	Trabajador independiente	Privado	Solo con su pareja	Mestizo	Catolica	Medio	No	1	3	1	1	1	3	1	1	4	4	4	1	25	4	9	10	17	13
2	18	Ayacucho	Lima	Lima	Superior universitaria	Soltero/a	Estudiante	Ninguno	Solo/a	Mestizo	Catolica	Bajo	No	2	4	3	1	5	5	4	1	5	5	5	4	44	11	6	11	18	18
1	24	Huamanga	Lima	Lima	Secundaria	Soltero/a	Estudiante	Ninguno	Solo/a	Quechua	Catolica	Bajo	No	3	1	2	2	2	5	5	3	3	4	3	3	36	8	4	13	20	11
1	19	Lima	Lima	Lima	Superior universitaria	Soltero/a	Estudiante	Ninguno	Padres y/o hermanos/as	Mestizo	Cristiano Evangelica	Bajo	No	1	3	2	3	5	4	4	4	4	4	4	3	41	8	8	7	16	17
1	34	Piura	Lima	Lima	Superior universitaria	Conviviente	Trabajador independiente	Privado	Pareja e hijos/as	Mestizo	Catolica	Medio	No	1	1	2	1	1	3	2	2	4	4	4	3	28	7	7	9	21	17
1	18	Lima, Perú	Lima	Lima	Superior técnica	Soltero/a	Estudiante	Ninguno	Padres y/o hermanos/as	Mestizo	Otras religiones	Medio	No	2	2	3	2	4	4	5	4	4	4	4	4	42	10	9	11	26	19
1	18	Lima, Miraflores	Lima	Lima	Superior universitaria	Soltero/a	Estudiante	Ninguno	Padres y/o hermanos/as	Mestizo	Agnóstico/Ateo	Medio	No	2	2	1	3	1	1	3	2	3	3	3	2	26	5	5	7	17	15
2	61	Lima, Perú	Lima	Lima	Superior universitaria	Casado/a	Trabajador dependiente	Público	Pareja e hijos/as	Mestizo	Otras religiones	Medio	No	1	1	1	1	1	4	4	1	2	2	2	1	21	4	8	6	7	11
1	21	Lima - Independencia	Lima	Lima	Superior universitaria	Soltero/a	Estudiante	Ninguno	Padres y/o hermanos/as	Mestizo	Catolica	Medio	No	1	1	1	1	1	3	2	2	4	2	3	1	22	6	5	8	10	11
1	19	Chilca	Lima	Lima	Superior universitaria	Soltero/a	Estudiante	Ninguno	Padres y/o hermanos/as	Mestizo	Agnóstico/Ateo	Medio	No	4	2	3	2	3	3	3	3	4	4	4	3	38	10	8	10	15	22
1	18	Lima	Lima	Lima	Superior universitaria	Soltero/a	Estudiante	Privado	Padres y/o hermanos/as	Quechua	Catolica	Medio	No	4	1	1	1	4	2	2	3	4	4	4	4	34	14	10	7	25	16
2	21	Chorrillos, Lima	Lima	Lima	Superior universitaria	Soltero/a	Estudiante	Ninguno	Padres y/o hermanos/as	Mestizo	Cristiano Evangelica	Medio	No	1	4	2	1	1	4	4	4	3	3	3	5	35	12	14	13	16	10
1	21	Callao, Bellavista	Lima	Lima	Superior universitaria	Soltero/a	Estudiante	Ninguno	Otros familiares	Mestizo	Catolica	Medio	No	4	3	3	2	2	3	4	3	4	4	4	4	40	10	8	9	19	12
2	19	Lima	Lima	Lima	Secundaria	Soltero/a	Estudiante	Ninguno	Padres y/o hermanos/as	Mestizo	Agnóstico/Ateo	Medio	No	1	2	3	2	4	5	4	2	4	4	3	2	36	11	6	7	18	11
1	39	Lima	Lima	Lima	Superior universitaria	Casado/a	Trabajador independiente	Privado	Pareja e hijos/as	Blanco	Catolica	Medio	No	3	2	5	3	5	3	4	4	3	3	3	3	41	6	5	4	16	8
1	20	Pisco, Ica	Lima	Lima	Superior universitaria	Soltero/a	Estudiante	Ninguno	Padres y/o hermanos/as	Mestizo	Catolica	Medio	No	2	3	2	4	3	4	4	3	3	2	3	3	36	7	4	10	12	11
1	19	Lima	Lima	Lima	Superior universitaria	Soltero/a	Estudiante	Privado	Padres y/o hermanos/as	Mestizo	Agnóstico/Ateo	Medio	No	2	2	2	1	3	4	2	2	3	3	4	3	31	7	8	13	15	15
1	18	Ayacucho	Lima	Lima	Superior universitaria	Soltero/a	Estudiante	Ninguno	Padres y/o hermanos/as	Blanco	Catolica	Medio	Sí	1	1	1	1	1	1	1	1	1	1	1	1	12	4	4	4	6	16
1	23	Lima	Lima	Lima	Superior universitaria	Soltero/a	Trabajador dependiente	Privado	Padres y/o hermanos/as	Mestizo	Catolica	Medio	No	1	2	1	1	3	5	5	5	5	1	5	1	35	7	8	5	19	8
1	30	Lima	Lima	Lima	Superior universitaria	Conviviente	Trabajador dependiente	Privado	Pareja e hijos/as	Mestizo	Catolica	Medio	No	1	1	1	1	1	4	2	3	4	3	4	1	26	7	9	12	20	8
1	21	Lima	Lima	Lima	Superior universitaria	Soltero/a	Estudiante	Ninguno	Padres y/o hermanos/as	Mestizo	Catolica	Medio	No	4	3	3	2	2	4	2	4	2	2	2	3	33	9	4	13	23	11
2	20	Jesus María	Lima	Lima	Secundaria	Soltero/a	Estudiante	Ninguno	Otros familiares	Mestizo	Agnóstico/Ateo	Bajo	No	2	2	2	2	2	2	2	2	2	2	2	2	24	12	12	12	18	22
2	25	Lima	Lima	Lima	Superior universitaria	Soltero/a	Estudiante	Ninguno	Padres y/o hermanos/as	Mestizo	Agnóstico/Ateo	Medio	No	1	2	4	2	4	4	4	4	5	5	4	4	43	8	4	8	15	15
1	34	peru	Lima	Lima	Superior técnica	Soltero/a	Trabajador dependiente	Privado	Padres y/o hermanos/as	Mestizo	Catolica	Medio	No	2	2	2	3	2	4	4	4	4	3	4	3	37	4	4	4	15	8
2	21	Lima	Lima	Lima	Secundaria	Soltero/a	Estudiante	Ninguno	Padres y/o hermanos/as	No sabe	Agnóstico/Ateo	Bajo	No	3	3	2	4	2	1	2	1	3	1	3	2	27	8	7	9	12	17
1	21	Lima, Villa El Salvador	Lima	Lima	Superior universitaria	Soltero/a	Estudiante	Ninguno	Padres y/o hermanos/as	Mestizo	Agnóstico/Ateo	Medio	Sí	3	2	3	2	4	4	4	4	2	2	2	2	34	10	7	12	15	18
1	33	LIMA	Lima	Lima	Superior universitaria	Soltero/a	Trabajador dependiente	Público	Padres y/o hermanos/as	Mestizo	Catolica	Bajo	No	1	1	1	1	1	5	5	1	1	1	1	1	20	4	5	4	10	9
2	21	Lima	Lima	Lima	Superior universitaria	Soltero/a	Estudiante	Ninguno	Otros familiares	Mestizo	Agnóstico/Ateo	Medio	No	5	3	3	3	1	4	5	1	5	5	5	1	41	8	9	13	24	27
1	18	Lima	Lima	Lima	Superior universitaria	Soltero/a	Estudiante	Privado	Padres y/o hermanos/as	Mestizo	Cristiano Evangelica	Medio	No	3	2	4	2	2	2	5	2	3	5	5	5	40	10	10	16	21	17
1	19	Tingo María, Perú	Lima	Lima	Superior universitaria	Soltero/a	Estudiante	Ninguno	Padres y/o hermanos/as	Mestizo	Agnóstico/Ateo	Medio	No	4	4	1	2	4	5	4	4	4	4	4	3	43	11	8	18	29	9
2	18	Lima, Perú	Lima	Lima	Superior universitaria	Soltero/a	Estudiante	Ninguno	Padres y/o hermanos/as	Mestizo	Agnóstico/Ateo	Medio	No	5	2	3	1	1	2	2	2	5	1	5	1	30	14	15	19	16	27
1	18	Chincha, Ica	Lima	Lima	Superior universitaria	Soltero/a	Estudiante	Ninguno	Solo/a	Mestizo	Agnóstico/Ateo	Medio	No	4	3	5	1	3	5	5	4	4	4	4	4	46	9	11	9	21	13
1	36	Iquitos	Loreto	Loreto	Superior universitaria	Conviviente	Trabajador dependiente	Público	Solo con su pareja	Mestizo	Catolica	Medio	No	1	1	1	1	1	2	2	1	2	2	2	1	17	5	4	10	20	14
2	34	Arequipa	Pasco	Pasco	Superior universitaria	Soltero/a	Trabajador dependiente	Público	Solo/a	Mestizo	Otras religiones	Bajo	No	2	2	3	1	2	5	4	2	4	3	3	2	33	8	5	15	24	17
1	20	24/01/2003	Pasco	Pasco	Superior universitaria	Soltero/a	Estudiante	Ninguno	Padres y/o hermanos/as	Otro	Cristiano Evangelica	Medio	No	3	1	3	3	2	4	4	4	3	3	3	3	36	5	7	12	14	15
1	18	Piura	Piura	Piura	Superior universitaria	Soltero/a	Estudiante	Ninguno	Otros familiares	Mestizo	Cristiano Evangelica	Bajo	No	2	4	2	3	3	5	5	2	1	2	1	1	31	4	4	4	17	16
2	42	Puno	Puno	Puno	Superior universitaria	Soltero/a	Trabajador dependiente	Privado	Padres y/o hermanos/as	No sabe	Otras religiones	Medio	No	1	1	1	1	1	4	3	2	2	2	2	1	21	11	15	12	18	13
2	46	San Martin	San Martin	San Martin	Superior universitaria	Soltero/a	Trabajador independiente	Ninguno	Padres y/o hermanos/as	Mestizo	Catolica	Medio	No	1	2	2	1	1	4	3	3	4	4	4	3	32	9	6	12	26	16
2	21	Tacna	Tacna	Tacna	Superior universitaria	Soltero/a	Estudiante	Ninguno	Padres y/o hermanos/as	Mestizo	Catolica	Bajo	No	3	2	1	1	1	4	3	2	4	4	4	3	32	9	6	8	17	12
1	23	Tacna	Tacna	Tacna	Superior universitaria	Soltero/a	Trabajador dependiente	Privado	Padres y/o hermanos/as	Mestizo	Catolica	Medio	Sí	1	1	2	1	1	1	2	1	1	3	1	1	16	5	6	4	14	11
*Note
1 = Woman
2 = Men
**The items have their original numbering.
*** The recoding of the items is recorded, as they were presented in the application format for the third sample.
